# Supplementary material for: (2,2′-Bipyrimidine-κ2 N 1,N 1′)bis­(thio­cyanato-κN)platinum(II)
Source: Acta Crystallogr Sect E Struct Rep Online. 2012 Apr 25;68(Pt 5):m676. doi: 10.1107/S1600536812017552 (PMC3344397; doi:10.1107/S1600536812017552)
Supplement: Supplementary file 1 [file e-68-0m676-sup1.cif]

##############################################################################
#                                                                            #
# This CIF contains the data in a paper accepted for publication in          #
# Acta Crystallographica Section E. It conforms to the requirements of       #
# Notes for Authors for Acta Crystallographica Section E, and has been       #
# peer reviewed under the auspices of the IUCr Commission on Journals.       #
#                                                                            #
# Full details of the Crystallographic Information File format               #
# are given in the paper "The Crystallographic Information File (CIF):       #
# a New Standard Archive File for Crystallography" by S. R. Hall, F. H.      #
# Allen and I. D. Brown [Acta Cryst. (1991), A47, 655-685].                  #
#                                                                            #
# The current version of the core CIF dictionary is obtainable from          #
# ftp://ftp.iucr.org/pub/cif_core.dic.                                       #
#                                                                            #
# Software is freely available for graphical display of the structure(s)     #
# in this CIF. For information consult the CIF software page                 #
# http://www.iucr.org/resources/cif/software.                                #
#                                                                            #
# This file may be used for bona fide research purposes within the           #
# scientific community so long as proper attribution is given to the journal # 
# article from which it was obtained.                                        #
#                                                                            #
##############################################################################
data_global
_audit_creation_method     SHELXL-97
_journal_date_recd_electronic     2012-04-19
_journal_date_accepted     2012-04-19
_journal_name_full     'Acta Crystallographica, Section E'
_journal_year     2012
_journal_volume     68
_journal_issue      5
_journal_page_first     m676
_journal_page_last     m676
_journal_paper_category     QM
_journal_paper_doi     10.1107/S1600536812017552
_journal_coeditor_code     BT5882
_publ_contact_author_name     'Dr. Kwang Ha'
_publ_contact_author_address
; School of Applied Chemical Engineering,
  The Research Institute of Catalysis,
  Chonnam National University,
  Gwangju 500-757,
  Republic of Korea
;
_publ_contact_author_email     hakwang@chonnam.ac.kr
_publ_contact_author_fax     '82 62 530 1909'
_publ_contact_author_phone     '82 62 530 1901'
_publ_section_title
;\
(2,2'-Bipyrimidine-\k^2^<i>N</i>^1^,<i>N</i>^1'^)bis(thiocyanato-\
\k<i>N</i>)platinum(II)
;
loop_
    _publ_author_name
    _publ_author_footnote
    _publ_author_address
    'Ha, Kwang' .
; School of Applied Chemical Engineering,
  The Research Institute of Catalysis,
  Chonnam National University,
  Gwangju 500-757,
  Republic of Korea
;
data_I
_chemical_name_systematic
;
(2,2'-Bipyrimidine-\k^2^<i>N</i>^1^,<i>N</i>^1'^)bis(thiocyanato-
\k<i>N</i>)platinum(II)
;
_chemical_name_common     ?
_chemical_formula_moiety     'C10 H6 N6 Pt S2'
_chemical_formula_sum     'C10 H6 N6 Pt S2'
_chemical_formula_structural     ?
_chemical_formula_analytical     ?
_chemical_formula_iupac     '[Pt (N C S)2 (C8 H6 N4)]'
_chemical_formula_weight     469.42
_chemical_melting_point     ?
_symmetry_cell_setting     monoclinic
_symmetry_space_group_name_H-M     'P 21/n'
_symmetry_space_group_name_Hall     '-P 2yn'
loop_
    _symmetry_equiv_pos_as_xyz
    'x, y, z'
    '-x+1/2, y+1/2, -z+1/2'
    '-x, -y, -z'
    'x-1/2, -y-1/2, z-1/2'
_cell_length_a     11.0871(8)
_cell_length_b     9.8779(7)
_cell_length_c     12.8790(9)
_cell_angle_alpha     90.00
_cell_angle_beta     115.1350(10)
_cell_angle_gamma     90.00
_cell_volume     1276.91(16)
_cell_formula_units_Z     4
_cell_measurement_reflns_used     5056
_cell_measurement_theta_min     2.70
_cell_measurement_theta_max     26.00
_cell_measurement_temperature     200(2)
_exptl_crystal_description     'block'
_exptl_crystal_colour     'orange'
_exptl_crystal_size_max     0.34
_exptl_crystal_size_mid     0.28
_exptl_crystal_size_min     0.28
_exptl_crystal_density_diffrn     2.442
_exptl_crystal_density_meas     ?
_exptl_crystal_density_method     'not measured'
_exptl_crystal_F_000     872
_exptl_absorpt_coefficient_mu     11.309
_exptl_absorpt_correction_type     multi-scan
_exptl_absorpt_process_details     '(SADABS; Bruker, 2000)'
_exptl_absorpt_correction_T_min     0.679500
_exptl_absorpt_correction_T_max     1.000000
_exptl_special_details
;
;
_diffrn_ambient_temperature     200(2)
_diffrn_radiation_type     MoK\a
_diffrn_radiation_wavelength     0.71073
_diffrn_radiation_source     'fine-focus sealed tube'
_diffrn_radiation_monochromator     graphite
_diffrn_measurement_device_type     'Bruker SMART 1000 CCD'
_diffrn_measurement_method     '\f and \w scans'
_diffrn_detector_area_resol_mean     ?
_diffrn_reflns_number     7611
_diffrn_reflns_av_R_equivalents     0.0260
_diffrn_reflns_av_sigmaI/netI     0.0275
_diffrn_reflns_theta_min     2.04
_diffrn_reflns_theta_max     26.00
_diffrn_reflns_theta_full     26.00
_diffrn_measured_fraction_theta_max     0.988
_diffrn_measured_fraction_theta_full     0.988
_diffrn_reflns_limit_h_min     -13
_diffrn_reflns_limit_h_max     13
_diffrn_reflns_limit_k_min     -12
_diffrn_reflns_limit_k_max     11
_diffrn_reflns_limit_l_min     -15
_diffrn_reflns_limit_l_max     12
_diffrn_standards_number     0
_diffrn_standards_interval_count     0
_diffrn_standards_interval_time     0
_diffrn_standards_decay_%     0
_refine_special_details
;
Refinement of <i>F</i>^2^ against ALL reflections. The weighted <i>R</i>-factor
<i>wR</i> and goodness of fit <i>S</i> are based on <i>F</i>^2^, conventional
<i>R</i>-factors <i>R</i> are based on <i>F</i>, with <i>F</i> set to zero for
negative <i>F</i>^2^. The threshold expression of <i>F</i>^2^ >
\s(<i>F</i>^2^) is used only for calculating <i>R</i>-factors(gt) <i>etc</i>.
and is not relevant to the choice of reflections for refinement.
<i>R</i>-factors based on <i>F</i>^2^ are statistically about twice as large
as those based on <i>F</i>, and <i>R</i>- factors based on ALL data will be
even larger.
;
_reflns_number_total     2467
_reflns_number_gt     2179
_reflns_threshold_expression     I>2\s(I)
_refine_ls_structure_factor_coef     Fsqd
_refine_ls_matrix_type     full
_refine_ls_R_factor_all     0.0508
_refine_ls_R_factor_gt     0.0429
_refine_ls_wR_factor_gt     0.0953
_refine_ls_wR_factor_ref     0.1045
_refine_ls_goodness_of_fit_ref     1.088
_refine_ls_restrained_S_all     1.088
_refine_ls_number_reflns     2467
_refine_ls_number_parameters     172
_refine_ls_number_restraints     0
_refine_ls_hydrogen_treatment     constr
_refine_ls_weighting_scheme     calc
_refine_ls_weighting_details
        'calc w=1/[\s^2^(Fo^2^)+(0.0300P)^2^+21.4936P] where P=(Fo^2^+2Fc^2^)/3'
_atom_sites_solution_hydrogens     geom
_atom_sites_solution_primary     direct
_atom_sites_solution_secondary     difmap
_refine_ls_shift/su_max     0.000
_refine_ls_shift/su_mean     0.000
_refine_diff_density_max     4.857
_refine_diff_density_min     -1.722
_refine_ls_extinction_method     none
_refine_ls_extinction_coef     ?
loop_
    _atom_type_symbol
    _atom_type_description
    _atom_type_scat_dispersion_real
    _atom_type_scat_dispersion_imag
    _atom_type_scat_source
    'C' 'C' 0.0033 0.0016
                         'International Tables Vol C Tables 4.2.6.8 and 6.1.1.4'
    'H' 'H' 0.0000 0.0000
                         'International Tables Vol C Tables 4.2.6.8 and 6.1.1.4'
    'N' 'N' 0.0061 0.0033
                         'International Tables Vol C Tables 4.2.6.8 and 6.1.1.4'
    'Pt' 'Pt' -1.7033 8.3905
                         'International Tables Vol C Tables 4.2.6.8 and 6.1.1.4'
    'S' 'S' 0.1246 0.1234
                         'International Tables Vol C Tables 4.2.6.8 and 6.1.1.4'
_computing_data_collection     'SMART (Bruker, 2000)'
_computing_cell_refinement     'SAINT (Bruker, 2000)'
_computing_data_reduction     'SAINT (Bruker, 2000)'
_computing_structure_solution     'SHELXS97 (Sheldrick, 2008)'
_computing_structure_refinement     'SHELXL97 (Sheldrick, 2008)'
_computing_molecular_graphics
                              'ORTEP-3 (Farrugia, 1997) and PLATON (Spek, 2009)'
_computing_publication_material     'SHELXL97 (Sheldrick, 2008)'
loop_
    _atom_site_type_symbol
    _atom_site_label
    _atom_site_fract_x
    _atom_site_fract_y
    _atom_site_fract_z
    _atom_site_U_iso_or_equiv
    _atom_site_adp_type
    _atom_site_calc_flag
    _atom_site_refinement_flags
    _atom_site_occupancy
    _atom_site_symmetry_multiplicity
    _atom_site_disorder_assembly
    _atom_site_disorder_group
    Pt Pt1 0.16191(4) 0.40380(4) 0.58301(3) 0.04005(15) Uani d . 1 1 . .
    S S1 -0.0058(3) 0.6087(4) 0.8261(3) 0.0601(8) Uani d . 1 1 . .
    S S2 0.0260(3) -0.0068(3) 0.6854(3) 0.0519(7) Uani d . 1 1 . .
    N N1 0.2144(8) 0.5882(9) 0.5497(7) 0.0382(18) Uani d . 1 1 . .
    N N2 0.3270(10) 0.6962(9) 0.4524(8) 0.050(2) Uani d . 1 1 . .
    N N3 0.3600(10) 0.4377(10) 0.3743(8) 0.049(2) Uani d . 1 1 . .
    N N4 0.2425(8) 0.3496(9) 0.4767(7) 0.0385(18) Uani d . 1 1 . .
    N N5 0.0853(9) 0.4748(10) 0.6838(8) 0.048(2) Uani d . 1 1 . .
    N N6 0.1173(10) 0.2136(11) 0.6120(8) 0.058(3) Uani d . 1 1 . .
    C C1 0.1920(10) 0.7047(11) 0.5879(8) 0.042(2) Uani d . 1 1 . .
    H H1 0.1456 0.7078 0.6352 0.051 Uiso calc R 1 1 . .
    C C2 0.2375(11) 0.8237(12) 0.5579(9) 0.048(3) Uani d . 1 1 . .
    H H2 0.2214 0.9091 0.5835 0.057 Uiso calc R 1 1 . .
    C C3 0.3061(12) 0.8148(11) 0.4906(9) 0.049(3) Uani d . 1 1 . .
    H H3 0.3390 0.8950 0.4711 0.059 Uiso calc R 1 1 . .
    C C4 0.2822(10) 0.5887(11) 0.4827(8) 0.041(2) Uani d . 1 1 . .
    C C5 0.2989(10) 0.4514(11) 0.4419(9) 0.041(2) Uani d . 1 1 . .
    C C6 0.3601(12) 0.3115(12) 0.3349(10) 0.054(3) Uani d . 1 1 . .
    H H6 0.4017 0.2973 0.2848 0.064 Uiso calc R 1 1 . .
    C C7 0.3040(13) 0.2034(12) 0.3627(10) 0.055(3) Uani d . 1 1 . .
    H H7 0.3042 0.1161 0.3317 0.066 Uiso calc R 1 1 . .
    C C8 0.2465(11) 0.2250(11) 0.4376(9) 0.047(2) Uani d . 1 1 . .
    H H8 0.2097 0.1511 0.4615 0.056 Uiso calc R 1 1 . .
    C C9 0.0462(10) 0.5294(12) 0.7422(9) 0.046(3) Uani d . 1 1 . .
    C C10 0.0757(10) 0.1268(10) 0.6445(9) 0.038(2) Uani d . 1 1 . .
loop_
    _atom_site_aniso_label
    _atom_site_aniso_U_11
    _atom_site_aniso_U_22
    _atom_site_aniso_U_33
    _atom_site_aniso_U_12
    _atom_site_aniso_U_13
    _atom_site_aniso_U_23
    Pt1 0.0392(2) 0.0493(3) 0.0308(2) -0.00470(17) 0.01392(16) 0.00473(17)
    S1 0.0539(17) 0.082(2) 0.0512(17) 0.0017(16) 0.0284(14) -0.0038(16)
    S2 0.0481(15) 0.0567(17) 0.0519(16) -0.0078(13) 0.0222(13) 0.0038(13)
    N1 0.035(4) 0.052(5) 0.025(4) 0.000(4) 0.010(3) 0.002(4)
    N2 0.068(6) 0.040(5) 0.051(5) -0.003(4) 0.034(5) 0.000(4)
    N3 0.059(6) 0.050(6) 0.047(5) -0.002(4) 0.030(5) -0.001(4)
    N4 0.041(4) 0.043(5) 0.030(4) -0.005(4) 0.014(4) 0.002(4)
    N5 0.052(5) 0.058(6) 0.040(5) -0.004(5) 0.025(4) -0.007(4)
    N6 0.062(6) 0.072(7) 0.039(5) -0.018(5) 0.020(5) 0.003(5)
    C1 0.046(6) 0.045(6) 0.032(5) 0.003(5) 0.013(4) -0.009(4)
    C2 0.049(6) 0.056(7) 0.032(5) 0.002(5) 0.012(5) -0.008(5)
    C3 0.062(7) 0.043(6) 0.047(6) -0.012(5) 0.028(5) -0.007(5)
    C4 0.036(5) 0.055(6) 0.029(5) -0.003(5) 0.011(4) 0.004(4)
    C5 0.040(5) 0.043(6) 0.040(6) -0.005(4) 0.016(5) 0.000(4)
    C6 0.066(7) 0.050(7) 0.052(7) 0.003(6) 0.032(6) -0.005(5)
    C7 0.072(8) 0.044(6) 0.047(6) 0.008(6) 0.021(6) -0.002(5)
    C8 0.053(6) 0.043(6) 0.043(6) -0.007(5) 0.019(5) -0.002(5)
    C9 0.043(6) 0.048(6) 0.041(6) -0.006(5) 0.011(5) 0.009(5)
    C10 0.048(6) 0.028(5) 0.041(5) -0.006(4) 0.023(5) 0.001(4)
_geom_special_details
;
All e.s.d.'s (except the e.s.d. in the dihedral angle between two l.s. planes)
are estimated using the full covariance matrix. The cell e.s.d.'s are taken
into account individually in the estimation of e.s.d.'s in distances, angles
and torsion angles; correlations between e.s.d.'s in cell parameters are only
used when they are defined by crystal symmetry. An approximate (isotropic)
treatment of cell e.s.d.'s is used for estimating e.s.d.'s involving l.s.
planes.
;
loop_
    _geom_bond_atom_site_label_1
    _geom_bond_atom_site_label_2
    _geom_bond_site_symmetry_2
    _geom_bond_distance
    _geom_bond_publ_flag
    Pt1 N1 . 2.014(9) y
    Pt1 N4 . 1.999(8) y
    Pt1 N5 . 1.958(9) y
    Pt1 N6 . 2.017(11) y
    S1 C9 . 1.625(13) ?
    S2 C10 . 1.602(10) ?
    N1 C1 . 1.316(13) ?
    N1 C4 . 1.363(13) ?
    N2 C4 . 1.301(13) ?
    N2 C3 . 1.328(14) ?
    N3 C5 . 1.318(14) ?
    N3 C6 . 1.346(14) ?
    N4 C8 . 1.338(13) ?
    N4 C5 . 1.357(13) ?
    N5 C9 . 1.151(14) ?
    N6 C10 . 1.135(13) ?
    C1 C2 . 1.397(16) ?
    C1 H1 . 0.9500 ?
    C2 C3 . 1.378(15) ?
    C2 H2 . 0.9500 ?
    C3 H3 . 0.9500 ?
    C4 C5 . 1.494(15) ?
    C6 C7 . 1.359(17) ?
    C6 H6 . 0.9500 ?
    C7 C8 . 1.380(16) ?
    C7 H7 . 0.9500 ?
    C8 H8 . 0.9500 ?
loop_
    _geom_angle_atom_site_label_1
    _geom_angle_atom_site_label_2
    _geom_angle_atom_site_label_3
    _geom_angle_site_symmetry_1
    _geom_angle_site_symmetry_3
    _geom_angle
    _geom_angle_publ_flag
    N5 Pt1 N4 . . 174.5(4) ?
    N5 Pt1 N1 . . 93.6(4) ?
    N4 Pt1 N1 . . 80.9(3) ?
    N5 Pt1 N6 . . 90.1(4) ?
    N4 Pt1 N6 . . 95.4(4) ?
    N1 Pt1 N6 . . 176.2(4) ?
    C1 N1 C4 . . 118.5(9) ?
    C1 N1 Pt1 . . 126.4(7) ?
    C4 N1 Pt1 . . 115.1(7) ?
    C4 N2 C3 . . 117.4(9) ?
    C5 N3 C6 . . 115.3(10) ?
    C8 N4 C5 . . 117.6(9) ?
    C8 N4 Pt1 . . 126.9(7) ?
    C5 N4 Pt1 . . 115.5(7) ?
    C9 N5 Pt1 . . 172.7(9) ?
    C10 N6 Pt1 . . 160.4(10) ?
    N1 C1 C2 . . 118.9(10) ?
    N1 C1 H1 . . 120.5 ?
    C2 C1 H1 . . 120.5 ?
    C3 C2 C1 . . 118.8(10) ?
    C3 C2 H2 . . 120.6 ?
    C1 C2 H2 . . 120.6 ?
    N2 C3 C2 . . 121.3(11) ?
    N2 C3 H3 . . 119.4 ?
    C2 C3 H3 . . 119.4 ?
    N2 C4 N1 . . 125.1(10) ?
    N2 C4 C5 . . 121.0(9) ?
    N1 C4 C5 . . 113.8(9) ?
    N3 C5 N4 . . 125.5(10) ?
    N3 C5 C4 . . 120.1(9) ?
    N4 C5 C4 . . 114.4(9) ?
    N3 C6 C7 . . 123.7(11) ?
    N3 C6 H6 . . 118.1 ?
    C7 C6 H6 . . 118.1 ?
    C6 C7 C8 . . 117.5(11) ?
    C6 C7 H7 . . 121.3 ?
    C8 C7 H7 . . 121.3 ?
    N4 C8 C7 . . 120.3(10) ?
    N4 C8 H8 . . 119.8 ?
    C7 C8 H8 . . 119.8 ?
    N5 C9 S1 . . 178.6(11) ?
    N6 C10 S2 . . 173.7(11) ?
loop_
    _geom_torsion_atom_site_label_1
    _geom_torsion_atom_site_label_2
    _geom_torsion_atom_site_label_3
    _geom_torsion_atom_site_label_4
    _geom_torsion_site_symmetry_1
    _geom_torsion_site_symmetry_2
    _geom_torsion_site_symmetry_3
    _geom_torsion_site_symmetry_4
    _geom_torsion
    _geom_torsion_publ_flag
    N5 Pt1 N1 C1 . . . . -1.9(8) ?
    N4 Pt1 N1 C1 . . . . 177.6(9) ?
    N5 Pt1 N1 C4 . . . . 176.6(7) ?
    N4 Pt1 N1 C4 . . . . -3.9(7) ?
    N1 Pt1 N4 C8 . . . . -175.8(9) ?
    N6 Pt1 N4 C8 . . . . 5.2(9) ?
    N1 Pt1 N4 C5 . . . . 4.4(7) ?
    N6 Pt1 N4 C5 . . . . -174.5(7) ?
    N5 Pt1 N6 C10 . . . . 5(3) ?
    N4 Pt1 N6 C10 . . . . -174(3) ?
    C4 N1 C1 C2 . . . . 0.4(14) ?
    Pt1 N1 C1 C2 . . . . 178.9(7) ?
    N1 C1 C2 C3 . . . . -0.9(15) ?
    C4 N2 C3 C2 . . . . -1.2(17) ?
    C1 C2 C3 N2 . . . . 1.3(17) ?
    C3 N2 C4 N1 . . . . 0.7(16) ?
    C3 N2 C4 C5 . . . . 178.8(10) ?
    C1 N1 C4 N2 . . . . -0.3(15) ?
    Pt1 N1 C4 N2 . . . . -178.9(8) ?
    C1 N1 C4 C5 . . . . -178.5(8) ?
    Pt1 N1 C4 C5 . . . . 2.8(10) ?
    C6 N3 C5 N4 . . . . 2.6(16) ?
    C6 N3 C5 C4 . . . . -174.8(10) ?
    C8 N4 C5 N3 . . . . -1.5(16) ?
    Pt1 N4 C5 N3 . . . . 178.3(9) ?
    C8 N4 C5 C4 . . . . 176.0(9) ?
    Pt1 N4 C5 C4 . . . . -4.2(11) ?
    N2 C4 C5 N3 . . . . 0.2(16) ?
    N1 C4 C5 N3 . . . . 178.5(9) ?
    N2 C4 C5 N4 . . . . -177.5(9) ?
    N1 C4 C5 N4 . . . . 0.9(13) ?
    C5 N3 C6 C7 . . . . -1.1(18) ?
    N3 C6 C7 C8 . . . . -1.4(19) ?
    C5 N4 C8 C7 . . . . -1.3(15) ?
    Pt1 N4 C8 C7 . . . . 178.9(8) ?
    C6 C7 C8 N4 . . . . 2.6(17) ?
loop_
    _geom_hbond_atom_site_label_D
    _geom_hbond_atom_site_label_H
    _geom_hbond_atom_site_label_A
    _geom_hbond_site_symmetry_A
    _geom_hbond_distance_DH
    _geom_hbond_distance_HA
    _geom_hbond_distance_DA
    _geom_hbond_angle_DHA
    C1 H1 N5 . 0.95 2.55 3.053(15) 113.5
    C8 H8 N6 . 0.95 2.62 3.138(15) 114.6
    C8 H8 S2 3_556 0.95 2.87 3.496(11) 124.4
_iucr_refine_instructions_details
;
TITL [Pt(NCS)2(bpym)]
CELL 0.71073  11.0871   9.8779  12.8790  90.000 115.135  90.000
ZERR    4.00   0.0008   0.0007   0.0009   0.000   0.001   0.000
LATT  1
SYMM 0.5-X, 0.5+Y, 0.5-Z
SFAC C  H  N  PT S
UNIT 40 24 24 4  8
MERG 2
L.S. 18
OMIT -6   2  15
OMIT -12   5   5
OMIT -7   0  15
OMIT 4   7   8
OMIT -13   3   5
OMIT -4  11   1
OMIT -2  12   1
OMIT -13   1   6
OMIT -8   9   3
OMIT 5   7   8
OMIT -7  10   3
OMIT -11   7   5
OMIT -13   2   6
OMIT -11   7   4
OMIT 1  12   0
OMIT -11   7   4
OMIT 1  12   0
ACTA
BOND $H
CONF
EQIV $1 -x,-y,1-z
HTAB C1 N5
HTAB C8 N6
HTAB C8 S2_$1
MPLA 5 Pt1 N1 N4 N5 N6 C9 S1 C10 S2
MPLA 12 N1 C1 C2 C3 N2 C4 C5 N3 C6 C7 C8 N4 Pt1 N5 N6
MPLA 15 N1 C1 C2 C3 N2 C4 C5 N3 C6 C7 C8 N4 Pt1 N5 N6
MPLA 6 N1 C1 C2 C3 N2 C4
MPLA 6 C5 N3 C6 C7 C8 N4
FMAP 2
PLAN -20
TEMP -73
WGHT    0.030000   21.493601
FVAR       0.17814
PT1   4    0.161914    0.403800    0.583009    11.00000    0.03915    0.04927 =
         0.03076    0.00473    0.01392   -0.00470
S1    5   -0.005836    0.608732    0.826057    11.00000    0.05394    0.08154 =
         0.05117   -0.00376    0.02843    0.00169
S2    5    0.026001   -0.006768    0.685391    11.00000    0.04807    0.05675 =
         0.05187    0.00384    0.02220   -0.00784
N1    3    0.214443    0.588249    0.549682    11.00000    0.03466    0.05191 =
         0.02521    0.00236    0.01007    0.00023
N2    3    0.326955    0.696233    0.452400    11.00000    0.06770    0.04032 =
         0.05092   -0.00044    0.03422   -0.00293
N3    3    0.360015    0.437741    0.374314    11.00000    0.05874    0.05006 =
         0.04667   -0.00141    0.03009   -0.00175
N4    3    0.242490    0.349617    0.476705    11.00000    0.04106    0.04332 =
         0.03030    0.00213    0.01435   -0.00491
N5    3    0.085317    0.474757    0.683761    11.00000    0.05245    0.05786 =
         0.03996   -0.00702    0.02487   -0.00403
N6    3    0.117319    0.213619    0.612032    11.00000    0.06186    0.07154 =
         0.03852    0.00283    0.01968   -0.01846
C1    1    0.191978    0.704694    0.587949    11.00000    0.04575    0.04487 =
         0.03205   -0.00871    0.01268    0.00337
AFIX  43
H1    2    0.145572    0.707768    0.635226    11.00000   -1.20000
AFIX   0
C2    1    0.237465    0.823670    0.557929    11.00000    0.04861    0.05645 =
         0.03250   -0.00779    0.01202    0.00223
AFIX  43
H2    2    0.221401    0.909142    0.583469    11.00000   -1.20000
AFIX   0
C3    1    0.306054    0.814814    0.490603    11.00000    0.06219    0.04294 =
         0.04659   -0.00657    0.02762   -0.01172
AFIX  43
H3    2    0.339033    0.895039    0.471127    11.00000   -1.20000
AFIX   0
C4    1    0.282193    0.588687    0.482730    11.00000    0.03648    0.05503 =
         0.02860    0.00370    0.01103   -0.00323
C5    1    0.298876    0.451410    0.441882    11.00000    0.04012    0.04303 =
         0.03979    0.00012    0.01556   -0.00509
C6    1    0.360066    0.311517    0.334877    11.00000    0.06602    0.04969 =
         0.05222   -0.00465    0.03216    0.00265
AFIX  43
H6    2    0.401694    0.297264    0.284760    11.00000   -1.20000
AFIX   0
C7    1    0.303954    0.203382    0.362698    11.00000    0.07215    0.04360 =
         0.04653   -0.00239    0.02147    0.00787
AFIX  43
H7    2    0.304249    0.116150    0.331748    11.00000   -1.20000
AFIX   0
C8    1    0.246522    0.225041    0.437602    11.00000    0.05320    0.04259 =
         0.04342   -0.00241    0.01935   -0.00662
AFIX  43
H8    2    0.209654    0.151096    0.461524    11.00000   -1.20000
AFIX   0
C9    1    0.046178    0.529419    0.742236    11.00000    0.04258    0.04815 =
         0.04051    0.00868    0.01141   -0.00577
C10   1    0.075678    0.126762    0.644504    11.00000    0.04761    0.02818 =
         0.04089    0.00094    0.02270   -0.00596
HKLF 4
REM  [Pt(NCS)2(bpym)]
REM R1 =  0.0429 for   2179 Fo > 4sig(Fo)  and  0.0508 for all   2467 data
REM    172 parameters refined using      0 restraints
END
WGHT      0.0300     21.4936
REM Highest difference peak  4.857,  deepest hole -1.722,  1-sigma level  0.211
Q1    1   0.1523  0.4843  0.6127  11.00000  0.05    4.86
Q2    1   0.2406  0.4010  0.6202  11.00000  0.05    1.33
Q3    1   0.0789  0.3930  0.5332  11.00000  0.05    1.32
Q4    1   0.1620  0.7952  0.5798  11.00000  0.05    1.23
Q5    1   0.0077  0.0988  0.7478  11.00000  0.05    0.91
Q6    1   0.1907  0.1489  0.6448  11.00000  0.05    0.79
Q7    1   0.1026  0.6003  0.7297  11.00000  0.05    0.79
Q8    1   0.1370  0.3756  0.6265  11.00000  0.05    0.75
Q9    1   0.1009  0.2923  0.5976  11.00000  0.05    0.67
Q10   1   0.0032  0.7124  0.7175  11.00000  0.05    0.58
Q11   1   0.1255  0.1223  0.8076  11.00000  0.05    0.57
Q12   1   0.2831  0.2212  0.6689  11.00000  0.05    0.54
Q13   1   0.0617  0.2140  0.6519  11.00000  0.05    0.53
Q14   1   0.1951  0.3800  0.4976  11.00000  0.05    0.52
Q15   1  -0.0414  0.1086  0.6564  11.00000  0.05    0.51
Q16   1   0.3221  0.2809  0.5829  11.00000  0.05    0.50
Q17   1   0.1989  0.9766  0.4509  11.00000  0.05    0.49
Q18   1   0.4857  0.3153  0.3257  11.00000  0.05    0.49
Q19   1   0.0650  0.5550  0.8903  11.00000  0.05    0.49
Q20   1   0.3508  0.3813  0.6471  11.00000  0.05    0.49
;
