# Supplementary material for: (2,2′-Bipyrimidine-κ2 N 1,N 1′)bis­(thio­cyanato-κN)platinum(II)
Source: Acta Crystallogr Sect E Struct Rep Online. 2012 Apr 25;68(Pt 5):m676. doi: 10.1107/S1600536812017552 (PMC3344397; doi:10.1107/S1600536812017552)
Supplement: Supplementary file 2 [file e-68-0m676-Isup2.hkl]

# 
# h,k,l, Fc-squared, Fo-squared, sigma(Fo-squared) and status flag 
# 
data_I
_shelx_title ' [Pt(NCS)2(bpym)]' 
_shelx_refln_list_code          4 
_shelx_F_calc_maximum      572.80 
_exptl_crystal_F_000       872.00 
_reflns_d_resolution_high  0.8107 
 
loop_ 
 _symmetry_equiv_pos_as_xyz 
 'x, y, z' 
 '-x+1/2, y+1/2, -z+1/2' 
 '-x, -y, -z' 
 'x-1/2, -y-1/2, z-1/2' 
 
_cell_length_a    11.0871 
_cell_length_b     9.8779 
_cell_length_c    12.8790 
_cell_angle_alpha  90.000 
_cell_angle_beta  115.135 
_cell_angle_gamma  90.000 
 
_shelx_F_squared_multiplier     1.000 
 
loop_ 
 _refln_index_h 
 _refln_index_k 
 _refln_index_l 
 _refln_F_squared_calc 
 _refln_F_squared_meas 
 _refln_F_squared_sigma 
 _refln_observed_status 
   2   0   0    29783.55    31048.86    808.27 o 
   4   0   0     3227.30     3866.45    132.98 o 
   6   0   0    37126.57    36516.09    984.42 o 
   8   0   0      407.25      324.63     35.84 o 
  10   0   0     2653.02     2925.84    157.24 o 
  12   0   0     2513.86     2826.89    175.52 o 
   1   1   0    13869.12    16323.97    249.23 o 
   2   1   0    21472.37    22613.97    346.78 o 
   3   1   0    33155.70    34773.41    575.45 o 
   4   1   0     6702.11     6273.67    113.10 o 
   5   1   0     3834.05     3281.78     75.06 o 
   6   1   0      409.92      430.70     28.14 o 
   7   1   0     5756.10     6034.34    123.43 o 
   8   1   0     4333.76     4116.67     99.27 o 
   9   1   0     5669.14     5920.81    133.18 o 
  10   1   0     1185.57     1208.94     84.14 o 
  11   1   0      334.77      284.57     50.25 o 
  12   1   0       73.84       77.82     40.91 o 
   0   2   0    13131.40    14903.34    408.70 o 
   1   2   0    46330.92    49684.74    649.09 o 
   2   2   0     6014.73     6022.11    148.70 o 
   3   2   0      353.95      407.96     17.81 o 
   4   2   0      254.42      410.80     20.41 o 
   5   2   0    26673.70    26545.21    421.48 o 
   6   2   0     4549.05     4667.17    134.51 o 
   7   2   0     8742.21     7843.21    153.77 o 
   8   2   0       82.99      134.31     24.36 o 
   9   2   0     1549.15     1629.92     65.07 o 
  10   2   0      400.19      571.94     58.38 o 
  11   2   0     3643.89     3919.23    141.31 o 
  12   2   0      115.39      129.51     65.54 o 
   1   3   0     2635.44     1979.20     48.57 o 
   2   3   0    35968.14    37099.41    571.12 o 
   3   3   0      458.15      316.09     26.36 o 
   4   3   0    19355.22    19070.04    268.83 o 
   5   3   0     6666.62     6007.93    110.48 o 
   6   3   0      611.59      565.16     30.31 o 
   7   3   0      879.89      668.63     34.78 o 
   8   3   0     9973.38    10326.86    173.70 o 
   9   3   0      163.64      117.22     24.36 o 
  10   3   0     2707.18     2937.04     96.64 o 
  11   3   0      103.65      140.72     37.04 o 
  12   3   0      278.61      409.02     90.44 o 
   0   4   0    23588.25    21303.00    598.72 o 
   1   4   0    19434.32    20039.15    392.29 o 
   2   4   0     8638.61     8235.16    125.33 o 
   3   4   0     1700.22     1827.80     54.40 o 
   4   4   0     3558.68     3102.54     94.86 o 
   5   4   0    14335.33    14699.05    254.81 o 
   6   4   0    10173.22     9195.86    176.80 o 
   7   4   0     4494.78     4841.25     99.20 o 
   8   4   0      234.78      220.43     33.11 o 
   9   4   0      235.49      259.52     36.89 o 
  10   4   0      900.30      883.90     59.77 o 
  11   4   0     1166.17     1179.45     70.20 o 
   1   5   0    19972.23    18659.81    724.76 o 
   2   5   0        9.42       95.10     12.23 o 
   3   5   0    16759.18    16478.88    282.14 o 
   4   5   0       28.62       79.97     18.61 o 
   5   5   0     5792.28     5156.75    116.84 o 
   6   5   0      663.46      673.01     42.45 o 
   7   5   0     9904.79     9457.54    190.84 o 
   8   5   0       42.21       86.16     25.90 o 
   9   5   0     3573.29     3400.60    104.04 o 
  10   5   0        8.03       18.68     45.38 o 
  11   5   0       84.47       98.32     43.52 o 
   0   6   0    14577.31    14390.02    445.89 o 
   1   6   0     4741.38     4288.20    127.41 o 
   2   6   0     5105.38     4632.21     87.33 o 
   3   6   0      216.97      340.56     32.59 o 
   4   6   0     6138.17     5715.63    240.33 o 
   5   6   0     2450.86     2243.73     77.52 o 
   6   6   0     8303.50     7342.76    159.84 o 
   7   6   0     1415.54     1443.75    111.31 o 
   8   6   0      198.34      257.28     43.26 o 
   9   6   0       49.29       11.41     26.69 o 
  10   6   0      895.35      839.60     72.85 o 
   1   7   0     1786.87     1550.00     76.26 o 
   2   7   0    11956.40    11041.44    201.52 o 
   3   7   0     1217.11     1102.89     55.92 o 
   4   7   0     5203.76     4919.44    123.02 o 
   5   7   0      695.38      660.12     47.40 o 
   6   7   0        4.26       35.05     23.30 o 
   7   7   0      702.20      462.68     45.30 o 
   8   7   0     3548.38     3448.58    110.32 o 
   9   7   0      619.73      566.93     63.79 o 
  10   7   0      579.26      598.50     71.25 o 
   0   8   0      122.21      231.29     53.88 o 
   1   8   0     3147.98     2998.89    113.96 o 
   2   8   0     1023.32      902.61     64.63 o 
   3   8   0      610.59      569.22     69.33 o 
   4   8   0      279.01      186.30     33.09 o 
   5   8   0     7068.53     6994.50    165.86 o 
   6   8   0       48.07      116.86     31.91 o 
   7   8   0     2669.95     2627.86    120.65 o 
   8   8   0        4.79       13.00     28.13 o 
   9   8   0      217.61      155.53     39.75 o 
   1   9   0      688.27      884.83     68.29 o 
   2   9   0     2688.40     2360.79    108.62 o 
   3   9   0     3654.17     4213.29    150.92 o 
   4   9   0     1533.40     1443.84     99.58 o 
   5   9   0      620.98      664.94     64.62 o 
   6   9   0       62.67       50.22     30.62 o 
   7   9   0      466.02      539.75     55.94 o 
   8   9   0     1671.62     1546.12    184.66 o 
   0  10   0     7330.74     8754.83    344.74 o 
   1  10   0      432.36      307.09     75.31 o 
   2  10   0      500.26      554.86     63.59 o 
   3  10   0       18.07       32.24     33.33 o 
   4  10   0      669.41      620.30     68.38 o 
   5  10   0      174.17       91.63     40.40 o 
   6  10   0     3116.07     3551.97    209.24 o 
   7  10   0        0.53       18.65     22.01 o 
   1  11   0      499.12      479.72     63.28 o 
   2  11   0      301.44      407.33     60.46 o 
   3  11   0     2363.42     2761.03    184.03 o 
   4  11   0      196.27      147.08    126.05 o 
   5  11   0      113.95       24.28     84.77 o 
   0  12   0      330.18       11.97     18.91 o 
   2  12   0       44.15       -5.39     17.12 o 
 -11   0   1      603.18      545.15     84.14 o 
  -9   0   1     5189.30     5056.96    207.35 o 
  -7   0   1    19239.58    19271.19    387.19 o 
  -5   0   1      127.84      316.96     23.93 o 
  -3   0   1    13231.17    13641.41    263.37 o 
  -1   0   1    63729.05    66583.46   1221.47 o 
   3   0   1    61363.92    61549.42   1591.33 o 
   5   0   1     6936.14     6592.51    213.33 o 
   7   0   1       27.34       74.83     22.17 o 
   9   0   1     8686.86     9234.46    225.16 o 
  11   0   1     1021.03     1162.14    112.18 o 
 -12   1   1      255.67      295.02     51.83 o 
 -11   1   1     1680.38     1657.34     89.07 o 
 -10   1   1     6919.73     7042.24    192.29 o 
  -9   1   1     3335.04     3140.64    108.59 o 
  -8   1   1       15.58       93.06     24.24 o 
  -7   1   1      139.71      161.84     34.42 o 
  -6   1   1     5936.20     5660.49    111.42 o 
  -5   1   1     4886.72     4600.04     77.20 o 
  -4   1   1    46764.31    48995.26    655.73 o 
  -3   1   1    23935.03    24868.53    295.64 o 
  -2   1   1     2022.10     1624.75     26.69 o 
  -1   1   1     5013.36     4961.68     72.39 o 
   0   1   1    57049.01    60780.32    792.10 o 
   1   1   1    23481.00    25184.73    377.87 o 
   2   1   1    79973.68    86356.66   1289.51 o 
   3   1   1     5188.76     4388.71     82.09 o 
   4   1   1      382.18      500.25     25.88 o 
   5   1   1     8660.58     8296.57    149.48 o 
   6   1   1    17179.65    17415.69    292.40 o 
   7   1   1     2701.46     2384.24     68.01 o 
   8   1   1     3639.83     3538.67     91.59 o 
   9   1   1      142.63      130.17     28.17 o 
  10   1   1       88.57      174.38     42.23 o 
  11   1   1     1124.47     1215.13     80.81 o 
 -12   2   1     1552.40     1683.89    156.14 o 
 -11   2   1       16.74      116.53     38.31 o 
 -10   2   1      127.75      147.16     37.62 o 
  -9   2   1      404.18      455.63     39.96 o 
  -8   2   1    15852.97    15373.68    269.13 o 
  -7   2   1     5290.87     5644.86    150.60 o 
  -6   2   1     6340.82     6314.82    180.69 o 
  -5   2   1     1006.45      787.91     40.16 o 
  -4   2   1     4797.52     4282.04     63.95 o 
  -3   2   1      559.10      866.27     35.89 o 
  -2   2   1    67179.68    71737.19    832.10 o 
  -1   2   1    15313.16    17752.90    212.81 o 
   0   2   1     2219.41     2190.32     39.36 o 
   1   2   1       33.19      123.73     16.44 o 
   2   2   1     3002.95     2888.50     59.63 o 
   3   2   1     7740.35     8228.71    123.72 o 
   4   2   1    39339.01    38314.12    513.18 o 
   5   2   1      529.85      678.42     51.91 o 
   6   2   1     1078.05      939.64     40.42 o 
   7   2   1       12.69      113.68     21.54 o 
   8   2   1     3378.92     3424.86     92.57 o 
   9   2   1     2280.57     2483.38     82.38 o 
  10   2   1     5142.57     5461.73    187.18 o 
  11   2   1      108.92      155.98     63.65 o 
 -12   3   1      267.00      301.42     46.63 o 
 -11   3   1     3964.61     4490.32    130.33 o 
 -10   3   1      207.03      184.38     32.13 o 
  -9   3   1     5138.95     5372.36    110.60 o 
  -8   3   1      458.43      402.39     31.22 o 
  -7   3   1     3859.57     3530.57     76.54 o 
  -6   3   1     2468.03     1955.85     53.44 o 
  -5   3   1    27769.34    29051.93    353.60 o 
  -4   3   1     1884.73     1439.59     36.54 o 
  -3   3   1    32538.17    33670.41    449.13 o 
  -2   3   1       36.84      135.62     16.92 o 
  -1   3   1    19461.99    19338.31    395.47 o 
   0   3   1     1076.40      610.59     33.00 o 
   1   3   1    38280.80    40344.63    619.32 o 
   2   3   1      738.32      399.39     50.91 o 
   3   3   1    10571.41    10020.70    174.69 o 
   4   3   1       26.56       98.41     14.83 o 
   5   3   1    19728.90    19467.36    279.37 o 
   6   3   1     1112.62      888.88     36.87 o 
   7   3   1    12505.57    13124.10    207.40 o 
   8   3   1     1254.40     1070.32     47.21 o 
   9   3   1     1104.24     1120.83     52.08 o 
  10   3   1      201.68      250.75     39.92 o 
  11   3   1     2122.72     2650.41    118.47 o 
 -12   4   1      569.41      395.42    207.03 o 
 -11   4   1      545.45      542.88     71.96 o 
 -10   4   1       41.61       72.15     28.19 o 
  -9   4   1     4863.67     4770.90    118.71 o 
  -8   4   1     4764.43     4744.01    100.44 o 
  -7   4   1     3064.98     2540.81     76.96 o 
  -6   4   1     3854.29     3815.20     80.11 o 
  -5   4   1     1677.65     1462.48     50.18 o 
  -4   4   1       67.15      173.37     30.51 o 
  -3   4   1    32072.89    31195.00    421.62 o 
  -2   4   1    17245.99    18372.66    293.23 o 
  -1   4   1    11742.48    10879.43    183.82 o 
   0   4   1     3526.73     3332.64     77.68 o 
   1   4   1      259.10      435.95     27.16 o 
   2   4   1     6015.63     6416.28    160.75 o 
   3   4   1    14972.93    13648.67    234.64 o 
   4   4   1    13863.16    14031.95    243.42 o 
   5   4   1    10106.68     9269.72    175.68 o 
   6   4   1      162.05      187.59     34.19 o 
   7   4   1      320.40      328.46     28.91 o 
   8   4   1     2012.15     2108.64     81.37 o 
   9   4   1     2349.34     2246.12    106.84 o 
  10   4   1     1772.08     2011.57     83.92 o 
  11   4   1     1124.91     1243.21     86.36 o 
 -11   5   1       48.00       66.11     37.55 o 
 -10   5   1     2983.84     3088.71    199.78 o 
  -9   5   1       12.74       33.15     24.23 o 
  -8   5   1      972.96      817.46     49.56 o 
  -7   5   1       81.45      135.54     25.83 o 
  -6   5   1     8687.75     8140.75    164.48 o 
  -5   5   1      651.05      741.66     40.59 o 
  -4   5   1    16384.28    14826.17    258.16 o 
  -3   5   1      862.70      944.68     39.93 o 
  -2   5   1      568.53      693.28     43.90 o 
  -1   5   1      248.40      257.64     22.08 o 
   0   5   1    32785.40    32958.91    685.72 o 
   1   5   1     1024.95     1573.44    137.17 o 
   2   5   1    27041.86    27205.40    441.77 o 
   3   5   1      158.48      167.78     22.10 o 
   4   5   1        8.00       49.36     16.66 o 
   5   5   1      510.80      540.18     38.49 o 
   6   5   1     7996.71     7274.43    154.92 o 
   7   5   1      244.66      267.76     33.28 o 
   8   5   1     3933.12     3931.67    114.38 o 
   9   5   1       49.99       89.95     29.49 o 
  10   5   1      684.59      648.08     69.16 o 
 -11   6   1      363.32       91.86    141.96 o 
 -10   6   1       22.42       15.88     32.92 o 
  -9   6   1     2818.53     2763.64     95.16 o 
  -8   6   1     1444.30     1331.44     64.39 o 
  -7   6   1     4090.26     3630.42    102.05 o 
  -6   6   1      905.76      782.41     65.81 o 
  -5   6   1     1738.21     1647.70     61.80 o 
  -4   6   1      565.12      566.48     39.29 o 
  -3   6   1    18035.01    16227.72    273.42 o 
  -2   6   1     8955.62     8068.07    151.69 o 
  -1   6   1    10730.54    10710.24    194.08 o 
   0   6   1      383.32      400.67     40.55 o 
   1   6   1       14.07       84.90     19.64 o 
   2   6   1      700.99      602.98     36.07 o 
   3   6   1    12722.02    12507.39    233.08 o 
   4   6   1     7982.45     7199.59    163.51 o 
   5   6   1     7646.74     7211.04    156.68 o 
   6   6   1      327.92      363.29     37.35 o 
   7   6   1      627.49      640.66     49.05 o 
   8   6   1      227.07      179.81     34.21 o 
   9   6   1     2245.42     2233.93     97.54 o 
  10   6   1      624.14      733.18     71.52 o 
 -10   7   1      201.86      117.53     45.22 o 
  -9   7   1     1870.54     1871.10     97.38 o 
  -8   7   1      249.28      258.87     39.38 o 
  -7   7   1     1403.03     1405.14     67.43 o 
  -6   7   1     2420.31     2330.95    121.82 o 
  -5   7   1     6810.02     6701.65    152.54 o 
  -4   7   1     2230.58     1954.35     85.12 o 
  -3   7   1     3604.52     3210.52    153.12 o 
  -2   7   1      514.33      441.64     31.66 o 
  -1   7   1     4047.38     4064.94     96.88 o 
   0   7   1     4561.30     4033.03    129.31 o 
   1   7   1    10925.67    10499.84    253.31 o 
   2   7   1     2658.41     2185.14     76.75 o 
   3   7   1     1785.88     1670.72     68.06 o 
   4   7   1      175.32      160.68     28.70 o 
   5   7   1     3107.58     2769.48    101.84 o 
   6   7   1     1618.86     1464.33     67.87 o 
   7   7   1     3360.95     3177.82    149.09 o 
   8   7   1      930.27      883.72     60.82 o 
   9   7   1      474.63      529.65     55.08 o 
  -9   8   1       71.96       52.88     34.24 o 
  -8   8   1     3538.36     3631.89    117.74 o 
  -7   8   1       87.75      212.50     38.20 o 
  -6   8   1     2045.74     1903.67    118.96 o 
  -5   8   1      188.88      112.29     34.16 o 
  -4   8   1     1464.84     1445.76     79.31 o 
  -3   8   1      107.14      193.09     39.03 o 
  -2   8   1    12122.11    12343.16    229.36 o 
  -1   8   1     1106.27     1155.08     50.53 o 
   0   8   1     1787.68     1645.08    160.87 o 
   1   8   1        8.18       -9.14     19.49 o 
   2   8   1     1632.07     1433.54     79.77 o 
   3   8   1      982.64     1012.23     71.77 o 
   4   8   1     8271.59     8327.10    187.21 o 
   5   8   1      122.33      175.63     34.75 o 
   6   8   1      399.55      526.58     49.53 o 
   7   8   1      155.11      147.86     36.41 o 
   8   8   1     1070.53     1177.04     72.65 o 
  -8   9   1       80.64       60.32     38.90 o 
  -7   9   1       13.56       55.95     36.94 o 
  -6   9   1      795.54     1020.22     76.76 o 
  -5   9   1     3160.39     2826.17    120.53 o 
  -4   9   1     2786.39     3061.89    133.77 o 
  -3   9   1     2051.43     1790.98    132.19 o 
  -2   9   1      245.85      176.24     40.97 o 
  -1   9   1       74.66      101.06     22.64 o 
   0   9   1     1132.07     1402.62     70.99 o 
   1   9   1     2267.57     2063.61    170.00 o 
   2   9   1     1690.84     1921.49     98.26 o 
   3   9   1       91.07       58.88     32.75 o 
   4   9   1        0.46        0.61     25.95 o 
   5   9   1     1252.94     1074.66     67.29 o 
   6   9   1     1310.92     1461.84     78.88 o 
   7   9   1     1507.41     1491.60     81.10 o 
  -6  10   1      128.36       84.21     42.07 o 
  -5  10   1       17.39       16.44     34.36 o 
  -4  10   1        1.35        1.18     31.65 o 
  -3  10   1     2177.50     2395.66    115.45 o 
  -2  10   1      118.45       34.44     33.95 o 
  -1  10   1     3369.38     4008.19    237.28 o 
   0  10   1       73.11       88.03     25.91 o 
   1  10   1        0.85       25.12     30.71 o 
   2  10   1      135.91       60.37     35.58 o 
   3  10   1     2659.09     3066.86    131.24 o 
   4  10   1       77.24       32.59     35.53 o 
   5  10   1     1213.84     1426.34     93.46 o 
   6  10   1        2.00      -33.36     33.36 o 
  -5  11   1       82.06       53.24     86.81 o 
  -3  11   1      203.83      250.75     66.65 o 
  -2  11   1        9.01       29.63     36.32 o 
  -1  11   1      135.77      162.97     46.55 o 
   0  11   1     1604.83     1760.73    103.39 o 
   1  11   1      104.22      123.09     50.73 o 
   2  11   1     1520.93     1732.06    103.68 o 
   3  11   1      138.06      305.88     58.64 o 
   4  11   1       51.18       40.61     38.34 o 
  -1  12   1      451.99      -12.42     12.42 o 
   0  12   1      270.16      436.43     91.70 o 
   1  12   1        0.97        2.16     18.43 o 
 -12   0   2      226.97      210.18     67.75 o 
 -10   0   2     6064.94     6176.56    244.84 o 
  -8   0   2     8311.39     8558.19    288.64 o 
  -6   0   2     4263.31     3626.66     75.77 o 
  -4   0   2    57913.97    62484.82   1470.01 o 
  -2   0   2    10230.11    12155.50    237.12 o 
   0   0   2    34389.04    34644.63    902.80 o 
   2   0   2   328099.66   315114.16   8031.01 o 
   4   0   2    10007.08    10783.22    312.91 o 
   6   0   2     2938.69     3206.92    135.18 o 
   8   0   2    13362.25    13775.15    305.49 o 
  10   0   2       51.30       37.81     43.49 o 
 -12   1   2     1593.14     1616.67     97.84 o 
 -11   1   2     3001.73     3065.59    118.76 o 
 -10   1   2       21.47       87.63     31.04 o 
  -9   1   2     1672.20     1471.02     71.97 o 
  -8   1   2     2927.52     2603.99     71.09 o 
  -7   1   2    15343.71    14915.92    217.29 o 
  -6   1   2    11552.50    11289.83    149.61 o 
  -5   1   2    11568.11    12472.63    239.05 o 
  -4   1   2       17.65      155.57     11.13 o 
  -3   1   2    11157.53    10489.12    132.33 o 
  -2   1   2     4618.36     4848.69    179.98 o 
  -1   1   2    34802.36    38497.43    510.37 o 
   0   1   2    12065.16    12649.14    241.90 o 
   1   1   2     8718.35     9806.07    109.98 o 
   2   1   2    12962.65    13946.32    190.08 o 
   3   1   2     8305.03     8470.61    144.33 o 
   4   1   2    16660.69    16224.49    264.01 o 
   5   1   2    21420.71    21771.25    351.43 o 
   6   1   2     5252.32     4645.17    101.25 o 
   7   1   2      424.59      387.63     33.44 o 
   8   1   2      412.74      390.64     37.39 o 
   9   1   2     1874.42     2145.21     76.15 o 
  10   1   2     1183.81     1257.15     78.37 o 
  11   1   2     1926.82     2312.21    111.18 o 
 -12   2   2        0.13       97.84     39.87 o 
 -11   2   2     3047.09     2953.51    132.82 o 
 -10   2   2      201.96      197.35     37.87 o 
  -9   2   2     7886.73     7377.07    190.40 o 
  -8   2   2     1723.89     1972.97     61.69 o 
  -7   2   2     4425.21     4721.26     85.53 o 
  -6   2   2     1058.92      956.33     30.76 o 
  -5   2   2    23356.23    21636.57    266.40 o 
  -4   2   2     5320.91     6114.18    100.29 o 
  -3   2   2    23920.00    25786.52    309.39 o 
  -2   2   2      163.65      372.09     30.02 o 
  -1   2   2     1439.73     1530.52     27.84 o 
   0   2   2     2269.83     2292.17     37.72 o 
   1   2   2    56239.21    57915.52    755.07 o 
   2   2   2    11573.61    12670.08    176.51 o 
   3   2   2    20499.65    20353.14    248.45 o 
   4   2   2      747.30      548.43     19.61 o 
   5   2   2       25.74       34.08     16.87 o 
   6   2   2      292.67      420.13     30.88 o 
   7   2   2    15771.87    15894.52    278.03 o 
   8   2   2     2026.07     2221.20     74.54 o 
   9   2   2     2339.44     2335.94    101.59 o 
  10   2   2        1.09       28.68     47.27 o 
  11   2   2      365.00      460.00     52.28 o 
 -12   3   2     4238.82     4499.20    225.94 o 
 -11   3   2       11.83       45.90     28.01 o 
 -10   3   2      408.93      396.79     56.51 o 
  -9   3   2       94.92      143.41     26.96 o 
  -8   3   2     6605.74     6387.64    117.89 o 
  -7   3   2     1691.10     1302.61     35.62 o 
  -6   3   2    24152.40    25451.24    315.64 o 
  -5   3   2     1068.54      749.02     24.72 o 
  -4   3   2       10.78       63.88     12.07 o 
  -3   3   2     6599.63     6374.98     99.60 o 
  -2   3   2    20538.44    22216.08    269.20 o 
  -1   3   2     1876.61     1365.98     34.07 o 
   0   3   2    49739.09    50770.34    679.08 o 
   1   3   2     1111.49      640.54     33.82 o 
   2   3   2      522.22      574.33     27.21 o 
   3   3   2     1636.16     1255.71     41.39 o 
   4   3   2    15842.28    15152.01    266.28 o 
   5   3   2      234.37      138.33     12.55 o 
   6   3   2    10823.23    10436.42    169.01 o 
   7   3   2     2363.38     2200.09     75.68 o 
   8   3   2      864.72      936.59     50.62 o 
   9   3   2      388.25      397.65     35.97 o 
  10   3   2     3088.12     3609.58    139.65 o 
  11   3   2       14.73      -24.29     32.39 o 
 -12   4   2        7.00       -3.58     27.96 o 
 -11   4   2      984.70     1207.24     87.56 o 
 -10   4   2     4620.85     4798.43    127.11 o 
  -9   4   2     3607.84     3623.62     87.17 o 
  -8   4   2     1689.41     1535.38     72.09 o 
  -7   4   2      455.53      434.96     28.16 o 
  -6   4   2      646.51      608.32     24.88 o 
  -5   4   2    13173.02    13710.33    201.43 o 
  -4   4   2    16402.00    15325.14    428.99 o 
  -3   4   2    25066.75    29091.74    453.48 o 
  -2   4   2     3968.23     3582.62     75.24 o 
  -1   4   2     3641.61     3789.74     69.83 o 
   0   4   2    13611.67    12765.77    221.42 o 
   1   4   2    21225.01    21199.89    401.31 o 
   2   4   2    17433.61    15982.48    269.41 o 
   3   4   2     8452.22     8330.05    156.77 o 
   4   4   2     4199.22     3906.69     91.82 o 
   5   4   2      548.18      568.00     40.59 o 
   6   4   2     2825.23     2486.14     75.09 o 
   7   4   2     6044.49     6218.66    140.41 o 
   8   4   2     3590.31     3509.13     87.82 o 
   9   4   2     1046.55     1189.19     55.68 o 
  10   4   2      121.68      127.54     31.31 o 
 -11   5   2     1331.80     1238.70     83.33 o 
 -10   5   2      136.17      261.89     45.00 o 
  -9   5   2      134.01      206.46     34.03 o 
  -8   5   2       65.19       81.13     23.22 o 
  -7   5   2    10923.67    10728.57    205.88 o 
  -6   5   2       44.17       84.82     21.85 o 
  -5   5   2    11726.14    10797.17    168.08 o 
  -4   5   2     1083.50     1103.84     73.68 o 
  -3   5   2     7801.24     7504.80    139.93 o 
  -2   5   2      130.89      139.90     16.44 o 
  -1   5   2    25670.47    25577.08    385.24 o 
   0   5   2       16.72       97.37     18.09 o 
   1   5   2    10862.81    10170.71    229.60 o 
   2   5   2       50.13       82.52     18.43 o 
   3   5   2    14351.24    13824.07    363.05 o 
   4   5   2       59.60      131.57     22.06 o 
   5   5   2     9926.13     9483.06    251.86 o 
   6   5   2        1.56       50.87     21.54 o 
   7   5   2     2134.84     2102.57     94.58 o 
   8   5   2      238.71      273.47     37.66 o 
   9   5   2     4058.51     4425.78    182.79 o 
  10   5   2       35.28       48.75     33.43 o 
 -11   6   2      919.73      949.44    111.24 o 
 -10   6   2     2612.44     2427.54    111.85 o 
  -9   6   2      755.95      706.97     52.52 o 
  -8   6   2     1863.27     1684.29     69.93 o 
  -7   6   2      323.99      256.30     32.20 o 
  -6   6   2      480.23      498.40     43.13 o 
  -5   6   2     4915.04     4456.34    131.68 o 
  -4   6   2    15873.38    14964.28    257.44 o 
  -3   6   2     3490.05     3260.68     79.37 o 
  -2   6   2     7242.08     6742.03    165.29 o 
  -1   6   2      102.42      284.71     26.62 o 
   0   6   2     6799.35     6631.80    142.49 o 
   1   6   2     5271.65     4713.21    113.47 o 
   2   6   2    12033.02    11447.98    278.49 o 
   3   6   2     2119.64     1844.00     65.61 o 
   4   6   2     2718.90     2493.19     79.76 o 
   5   6   2       85.24      141.68     26.79 o 
   6   6   2     3819.84     3858.96    201.26 o 
   7   6   2     1361.58     1331.13     65.76 o 
   8   6   2     3020.25     2905.89     99.43 o 
   9   6   2      263.58      250.63     42.80 o 
 -10   7   2       40.56       37.30     35.45 o 
  -9   7   2        0.24      -14.89     25.55 o 
  -8   7   2     1222.49     1216.86     65.17 o 
  -7   7   2     1784.36     1667.18     85.55 o 
  -6   7   2     8266.94     7937.58    209.67 o 
  -5   7   2      641.48      443.31     46.98 o 
  -4   7   2       33.97       89.97     42.86 o 
  -3   7   2     1011.59      964.11     44.21 o 
  -2   7   2     5697.34     5589.49    187.39 o 
  -1   7   2     2835.67     2555.89    113.93 o 
   0   7   2    15379.32    15095.09    235.34 o 
   1   7   2     1845.08     1500.25     64.41 o 
   2   7   2       89.08      212.52     31.66 o 
   3   7   2      916.13      747.32     49.05 o 
   4   7   2     5571.73     5350.57    133.57 o 
   5   7   2      331.26      332.67     39.34 o 
   6   7   2     3194.26     3205.94    104.51 o 
   7   7   2      197.37      172.59     35.85 o 
   8   7   2       39.93       49.00     36.95 o 
   9   7   2      477.03      437.67     52.99 o 
  -9   8   2     2246.03     2384.16    165.75 o 
  -8   8   2       25.97       58.05     32.96 o 
  -7   8   2      459.95      331.04     49.68 o 
  -6   8   2       64.14       34.78     27.01 o 
  -5   8   2     5565.81     5464.24    167.54 o 
  -4   8   2        4.74       84.68     30.08 o 
  -3   8   2     8233.59     8258.28    766.67 o 
  -2   8   2      148.56       69.17     20.19 o 
  -1   8   2      319.95      298.31     31.53 o 
   0   8   2      351.08      287.78     30.39 o 
   1   8   2     4148.51     4131.04    116.78 o 
   2   8   2       89.84      108.53     28.75 o 
   3   8   2     2069.42     1930.27     79.50 o 
   4   8   2      601.26      431.30     45.11 o 
   5   8   2      451.29      425.39     45.64 o 
   6   8   2       93.54       80.51     30.55 o 
   7   8   2     3906.02     4123.85    143.48 o 
   8   8   2       56.70      121.71     46.59 o 
  -8   9   2      313.88      196.15    131.25 o 
  -7   9   2     1143.71     1278.49     87.12 o 
  -6   9   2     2876.45     2382.85    192.22 o 
  -5   9   2      636.53      755.12     66.18 o 
  -4   9   2        4.79       39.37     28.77 o 
  -3   9   2     1265.94     1337.95     84.83 o 
  -2   9   2     2485.13     2183.45    205.77 o 
  -1   9   2     4651.06     5488.09    131.84 o 
   0   9   2     2248.13     2275.05    112.17 o 
   1   9   2      917.26     1101.92     77.03 o 
   2   9   2      153.97      176.54     56.02 o 
   3   9   2      232.92      253.21     41.47 o 
   4   9   2     2288.22     2140.95    147.37 o 
   5   9   2     1991.47     2391.51    117.67 o 
   6   9   2      747.56      744.75     62.55 o 
   7   9   2      132.69      185.55     44.54 o 
  -7  10   2       87.63       40.15     27.89 o 
  -5  10   2        6.43       41.16     35.22 o 
  -4  10   2     4424.51     4781.71    171.13 o 
  -3  10   2      410.72      336.59     90.44 o 
  -2  10   2     1031.50     1024.93    116.59 o 
  -1  10   2        3.24       18.77     31.36 o 
   0  10   2      763.88      908.53     54.37 o 
   1  10   2      233.02       78.60     27.54 o 
   2  10   2     5308.30     5971.83    192.40 o 
   3  10   2      331.27      163.43     46.52 o 
   4  10   2      261.43      287.56     48.31 o 
   5  10   2       45.59       65.86     36.99 o 
   6  10   2      411.89      221.82     99.01 o 
  -5  11   2      523.74       10.51     17.24 o 
  -4  11   2        1.08       45.12     47.27 o 
  -3  11   2      219.60      252.46     51.06 o 
  -2  11   2      257.44      472.61     65.27 o 
  -1  11   2     2667.14     2997.94    133.89 o 
   0  11   2      329.39      420.64     61.18 o 
   1  11   2      287.64      256.65     38.84 o 
   2  11   2       37.20       25.50     26.79 o 
   3  11   2      580.04      580.50     72.28 o 
   4  11   2      214.93      213.46     54.26 o 
  -2  12   2       46.15       12.82     21.74 o 
  -1  12   2       25.34       -7.79     18.52 o 
   0  12   2       96.97       40.80     83.82 o 
 -13   0   3     1498.70     1562.34    133.92 o 
 -11   0   3     5699.38     6160.80    251.46 o 
  -9   0   3     1422.85     1657.50    105.88 o 
  -7   0   3    18624.76    18028.08    410.75 o 
  -5   0   3    35291.23    36848.99    697.26 o 
  -3   0   3      552.59      913.05     36.34 o 
  -1   0   3    32132.91    34031.70    631.33 o 
   1   0   3    48208.32    49897.68    914.09 o 
   3   0   3      280.49      318.23     23.39 o 
   5   0   3    30663.96    30632.59    828.75 o 
   7   0   3     3467.51     3394.10    149.99 o 
   9   0   3       48.39       62.33     32.92 o 
  11   0   3     2625.00     3311.85    192.53 o 
 -13   1   3      235.83      219.98     50.87 o 
 -12   1   3      234.93      254.12     46.45 o 
 -11   1   3      149.80      148.07     91.23 o 
 -10   1   3     1145.54     1117.83     67.51 o 
  -9   1   3     5874.13     5451.35    182.61 o 
  -8   1   3    16331.12    16846.34    275.22 o 
  -7   1   3     6153.62     6255.24     94.30 o 
  -6   1   3      233.98      141.45     12.97 o 
  -5   1   3      189.16      487.13     50.32 o 
  -4   1   3     9087.44     9337.26    162.49 o 
  -3   1   3    10009.25    10267.17    201.72 o 
  -2   1   3    65746.87    73265.95    776.56 o 
  -1   1   3    24328.15    27759.25    328.06 o 
   0   1   3     8429.20     7710.47    109.14 o 
   1   1   3     1012.11      791.53     18.96 o 
   2   1   3    22320.85    23477.37    360.92 o 
   3   1   3    12418.32    11896.91    191.92 o 
   4   1   3    43285.04    45235.17    599.26 o 
   5   1   3      971.85      696.39     43.07 o 
   6   1   3     1041.54     1024.95     43.70 o 
   7   1   3     2544.02     2424.14     72.95 o 
   8   1   3     4738.36     5356.41    125.78 o 
   9   1   3     1406.43     1383.40     64.64 o 
  10   1   3     1408.31     1525.19     73.67 o 
  11   1   3       30.97       50.88     45.10 o 
 -13   2   3      137.35      152.26     47.20 o 
 -12   2   3     3802.51     3805.51    141.02 o 
 -11   2   3      965.86     1010.77     70.52 o 
 -10   2   3     5167.04     5043.76    151.61 o 
  -9   2   3       88.57      239.72     34.96 o 
  -8   2   3     1552.77     1291.15     40.63 o 
  -7   2   3     1309.42     1305.00     34.89 o 
  -6   2   3    31219.51    31270.72    380.34 o 
  -5   2   3     6976.55     7919.58    156.27 o 
  -4   2   3    13514.91    13992.47    179.03 o 
  -3   2   3     4190.47     3850.47     53.25 o 
  -2   2   3    15173.73    15267.83    271.64 o 
  -1   2   3      273.99      515.84     36.52 o 
   0   2   3    46944.54    47955.92    562.71 o 
   1   2   3     8540.06     9509.18    137.45 o 
   2   2   3     4001.49     3626.32     61.37 o 
   3   2   3        7.57       50.66      7.89 o 
   4   2   3     6582.66     6608.40     94.97 o 
   5   2   3     2256.17     2433.29     48.44 o 
   6   2   3    14295.45    13694.53    338.75 o 
   7   2   3      295.91      367.71     45.00 o 
   8   2   3      364.60      288.39     42.65 o 
   9   2   3       74.91       85.65     26.58 o 
  10   2   3     1766.59     2092.84     77.81 o 
 -12   3   3       83.58      154.96     37.01 o 
 -11   3   3       95.23       91.21     28.90 o 
 -10   3   3      584.33      559.94     46.98 o 
  -9   3   3    12657.62    12479.21    235.65 o 
  -8   3   3      898.23      711.29     29.90 o 
  -7   3   3     7417.08     7671.18    162.63 o 
  -6   3   3      308.94      276.77     27.38 o 
  -5   3   3     6037.86     5697.88     88.00 o 
  -4   3   3     3339.30     2836.17     69.36 o 
  -3   3   3    46373.95    51095.25    602.11 o 
  -2   3   3     1107.58      749.07     49.69 o 
  -1   3   3    20654.16    21779.87    266.26 o 
   0   3   3      147.09      267.61     15.58 o 
   1   3   3    14089.42    13952.14    232.75 o 
   2   3   3     2347.88     1850.86     41.40 o 
   3   3   3    30698.12    31637.42    426.94 o 
   4   3   3      582.67      338.16     19.71 o 
   5   3   3     2808.15     2600.48     61.51 o 
   6   3   3       74.49       75.64     17.97 o 
   7   3   3     6679.50     6706.23    126.60 o 
   8   3   3      429.19      387.92     35.55 o 
   9   3   3     4681.08     5279.53    118.91 o 
  10   3   3      337.38      323.23     40.18 o 
 -12   4   3      844.46      529.67    343.79 o 
 -11   4   3     1749.84     1769.82    117.31 o 
 -10   4   3     1747.65     1725.42     72.13 o 
  -9   4   3     1037.22      850.60     51.05 o 
  -8   4   3      219.79      222.62     24.72 o 
  -7   4   3    11830.09    11372.98    158.96 o 
  -6   4   3     8281.68     8249.92    154.93 o 
  -5   4   3     3345.78     2955.58    102.47 o 
  -4   4   3     5395.08     5738.79    172.93 o 
  -3   4   3     3125.34     2670.04     55.74 o 
  -2   4   3      194.21      177.16     17.70 o 
  -1   4   3    44461.58    42538.97    508.09 o 
   0   4   3    12047.92    12162.71    160.86 o 
   1   4   3     6556.45     5749.71    102.97 o 
   2   4   3     1740.91     1655.00     52.77 o 
   3   4   3      512.36      526.08     37.62 o 
   4   4   3     5090.70     5220.86    187.83 o 
   5   4   3    10112.72     9064.40    177.02 o 
   6   4   3     5995.91     6147.81    136.63 o 
   7   4   3     2169.85     1977.98     81.40 o 
   8   4   3      172.61      209.78     33.68 o 
   9   4   3       42.20       22.10     27.48 o 
  10   4   3      794.57      990.53     68.14 o 
 -12   5   3      211.52       51.63     64.98 o 
 -11   5   3      113.79      133.33     34.41 o 
 -10   5   3     1282.54     1343.46     79.66 o 
  -9   5   3       48.61       65.14     28.04 o 
  -8   5   3     8112.32     8039.01    167.00 o 
  -7   5   3       53.70       99.80     28.36 o 
  -6   5   3     1026.06      764.34     38.96 o 
  -5   5   3        5.28      108.59     18.57 o 
  -4   5   3    13536.53    13010.48    224.81 o 
  -3   5   3     1018.10     1136.48     41.90 o 
  -2   5   3    23147.99    21712.38    312.21 o 
  -1   5   3     1135.05     1408.39     48.51 o 
   0   5   3      652.54      723.09     26.55 o 
   1   5   3      149.12      213.31     24.30 o 
   2   5   3    23284.30    23665.83    670.44 o 
   3   5   3      385.60      552.50     38.30 o 
   4   5   3    12180.06    11512.11    215.25 o 
   5   5   3       57.03       65.33     21.75 o 
   6   5   3      205.17      186.11     28.92 o 
   7   5   3      268.53      318.35     37.13 o 
   8   5   3     3554.15     3536.30    107.99 o 
   9   5   3       61.57       58.04     31.62 o 
 -11   6   3     1401.29     1273.69    122.58 o 
 -10   6   3       65.15       92.92     52.31 o 
  -9   6   3      518.12      373.09     49.02 o 
  -8   6   3      203.50      256.24     54.51 o 
  -7   6   3     6600.10     6567.90    179.81 o 
  -6   6   3     1762.57     1779.71     78.54 o 
  -5   6   3     6085.01     5433.61    141.10 o 
  -4   6   3     2753.74     2595.32     71.61 o 
  -3   6   3     2106.43     1923.38     59.35 o 
  -2   6   3     1477.91     1376.62     50.26 o 
  -1   6   3    22399.78    21339.56    407.89 o 
   0   6   3     4924.39     4433.10    118.03 o 
   1   6   3     5941.22     5673.86    130.06 o 
   2   6   3      434.10      362.69     34.14 o 
   3   6   3       20.00       43.79     19.50 o 
   4   6   3      979.74      947.40     75.27 o 
   5   6   3     8384.27     8330.60    177.46 o 
   6   6   3     3580.12     3251.48     99.05 o 
   7   6   3     2073.80     2081.97     81.68 o 
   8   6   3      219.81      222.98     38.93 o 
   9   6   3      175.89      232.66     43.32 o 
 -10   7   3       70.83       66.71     37.49 o 
  -9   7   3     3157.63     2891.77    120.71 o 
  -8   7   3      467.37      319.32     86.18 o 
  -7   7   3     2409.77     2210.32    144.95 o 
  -6   7   3      236.83      233.63     38.21 o 
  -5   7   3     2067.78     2061.99     89.34 o 
  -4   7   3     3712.00     3446.06    104.72 o 
  -3   7   3    11768.61    11650.67    216.27 o 
  -2   7   3     1972.39     1568.70     57.96 o 
  -1   7   3     2272.23     2082.94     59.76 o 
   0   7   3      396.12      330.34     30.00 o 
   1   7   3     3735.41     3923.45     89.71 o 
   2   7   3     4880.46     4684.79    233.73 o 
   3   7   3     8117.10     7965.87    326.01 o 
   4   7   3     1207.43     1076.34     58.78 o 
   5   7   3      290.38      291.39     50.04 o 
   6   7   3        6.18       26.31     24.24 o 
   7   7   3     1506.23     1525.51     75.08 o 
   8   7   3      710.01      713.60     60.83 o 
 -10   8   3     1308.34     1132.21    121.32 o 
  -9   8   3       87.99       35.31     34.64 o 
  -8   8   3      264.05      485.00     58.37 o 
  -7   8   3      196.28      163.44     39.10 o 
  -6   8   3     5168.33     5335.90    166.65 o 
  -5   8   3       40.95      127.13     41.44 o 
  -4   8   3     3288.19     3060.47    116.87 o 
  -3   8   3       96.95       99.07     24.48 o 
  -2   8   3     3161.54     3312.79     92.47 o 
  -1   8   3       14.64       51.97     20.23 o 
   0   8   3    10143.01    10044.81    220.14 o 
   1   8   3      494.10      662.62     41.67 o 
   2   8   3     1479.17     1442.32     69.41 o 
   3   8   3       66.75       36.60     29.65 o 
   4   8   3     1437.16     1355.45     89.31 o 
   5   8   3      352.02      406.53     49.83 o 
   6   8   3     3605.66     3981.84    123.88 o 
   7   8   3       73.59       75.71     34.31 o 
  -9   9   3      542.45        9.77     15.60 o 
  -7   9   3     1832.77     1591.42     94.27 o 
  -6   9   3      265.34      195.72     42.93 o 
  -5   9   3       35.59      151.61     39.30 o 
  -4   9   3     1148.73     1276.82     81.07 o 
  -3   9   3     4269.40     4117.72    148.84 o 
  -2   9   3     3398.57     4098.30    110.81 o 
  -1   9   3     1979.18     1734.76     84.09 o 
   0   9   3      694.18      710.27     48.65 o 
   1   9   3       83.80      113.11     25.78 o 
   2   9   3      754.86      858.62     50.19 o 
   3   9   3     1601.04     1501.86     99.09 o 
   4   9   3     1578.73     1939.37     87.14 o 
   5   9   3       55.89       64.82     31.50 o 
   6   9   3       52.16       32.75     34.45 o 
  -6  10   3       87.94       24.86     33.91 o 
  -5  10   3     2477.69     2667.03    205.77 o 
  -4  10   3      265.07      181.41     47.20 o 
  -3  10   3        0.36       31.73     42.38 o 
  -2  10   3       12.14       43.32     33.63 o 
  -1  10   3     3020.50     3459.93    104.16 o 
   0  10   3      205.18      152.81     31.74 o 
   1  10   3     3388.84     3772.37    112.01 o 
   2  10   3       15.83       23.76     23.61 o 
   3  10   3        6.26       56.41     27.02 o 
   4  10   3      101.84       90.54     39.56 o 
   5  10   3     1523.35     1681.36    104.28 o 
  -5  11   3       70.17       24.42     30.68 o 
  -4  11   3      516.00      755.01    115.02 o 
  -3  11   3      183.57      274.88     55.74 o 
  -2  11   3     2345.72     2690.36    126.84 o 
  -1  11   3      162.90      292.78     55.19 o 
   0  11   3        2.64       -9.35     52.62 o 
   1  11   3       53.32       80.80     31.21 o 
   2  11   3     1198.79     1325.56     72.46 o 
   3  11   3      104.96      153.71     39.35 o 
 -12   0   4     3974.56     3941.14    198.84 o 
 -10   0   4     1828.84     1577.46    109.97 o 
  -8   0   4     8792.94     8763.38    243.43 o 
  -6   0   4    19654.99    21195.00    423.79 o 
  -4   0   4    18720.38    17779.39    354.22 o 
  -2   0   4    41249.15    46394.11    857.54 o 
   0   0   4    21603.63    23833.05    640.63 o 
   2   0   4    21691.72    20746.05    393.49 o 
   4   0   4    64596.06    66529.23   1226.94 o 
   6   0   4     2835.00     2671.64     85.63 o 
   8   0   4     2360.29     2393.99     76.91 o 
  10   0   4     3223.41     4034.06    147.70 o 
 -13   1   4       29.24       94.29     41.97 o 
 -12   1   4      332.49      415.51     54.75 o 
 -11   1   4     3822.85     3750.98    130.24 o 
 -10   1   4     3592.42     3626.51     96.73 o 
  -9   1   4     6006.87     6116.38    115.02 o 
  -8   1   4       11.05       79.34     16.58 o 
  -7   1   4     3729.62     3246.21     70.05 o 
  -6   1   4     6487.34     5958.71    104.00 o 
  -5   1   4    32363.54    33745.54    456.63 o 
  -4   1   4    17623.08    17870.07    298.11 o 
  -3   1   4    13498.92    15540.29    193.46 o 
  -2   1   4       29.20       96.66      7.39 o 
  -1   1   4    11478.97    11453.35    142.80 o 
   0   1   4     5987.94     5485.61     95.51 o 
   1   1   4    25419.93    24566.53    324.99 o 
   2   1   4     6476.26     5865.88     79.29 o 
   3   1   4     2472.14     2526.09     48.79 o 
   4   1   4     6736.41     6706.17    106.57 o 
   5   1   4     3563.80     3525.61     62.86 o 
   6   1   4     6963.05     6638.69    115.57 o 
   7   1   4     9505.05    10217.17    167.12 o 
   8   1   4     1984.43     1812.08    117.30 o 
   9   1   4        7.89       42.50     23.45 o 
  10   1   4      146.49      160.15     39.51 o 
 -13   2   4     1537.62     1497.23     93.12 o 
 -12   2   4     1313.70     1441.94     85.88 o 
 -11   2   4      526.45      574.07    103.83 o 
 -10   2   4       58.08       90.58     23.56 o 
  -9   2   4     6965.46     6554.60    138.09 o 
  -8   2   4      344.68      348.48     26.75 o 
  -7   2   4    14870.51    14698.40    220.62 o 
  -6   2   4     4817.85     5405.20    122.39 o 
  -5   2   4     4580.66     5133.02    106.62 o 
  -4   2   4     4234.82     4015.65     57.72 o 
  -3   2   4    35749.75    34177.89    567.81 o 
  -2   2   4     3128.27     3867.29     61.14 o 
  -1   2   4    17618.49    19112.36    234.31 o 
   0   2   4      577.43      637.07     19.30 o 
   1   2   4      529.65      495.89     17.32 o 
   2   2   4      342.07      331.61     18.63 o 
   3   2   4    29851.11    29596.32    326.42 o 
   4   2   4     6127.41     6614.04     96.32 o 
   5   2   4     7764.21     7794.53    114.07 o 
   6   2   4       24.68       71.30     17.68 o 
   7   2   4       53.15       85.71     21.54 o 
   8   2   4      202.61      238.96     29.58 o 
   9   2   4     5505.02     6570.43    145.37 o 
  10   2   4      514.73      578.31     58.04 o 
 -13   3   4        3.29       -4.06     16.18 o 
 -12   3   4     1275.52     1323.48     70.49 o 
 -11   3   4      710.09      651.68     51.48 o 
 -10   3   4    11776.39    11811.46    285.51 o 
  -9   3   4      109.00      209.21     26.01 o 
  -8   3   4      666.06      661.16     30.65 o 
  -7   3   4       26.25      119.40     27.85 o 
  -6   3   4    14220.03    14103.64    189.84 o 
  -5   3   4     6894.39     5976.26     92.60 o 
  -4   3   4    34296.80    36332.96    487.97 o 
  -3   3   4      519.28      345.52     17.87 o 
  -2   3   4      120.07      112.80     10.74 o 
  -1   3   4      509.99      536.07     20.65 o 
   0   3   4    17030.43    16541.10    234.67 o 
   1   3   4     2699.03     2136.13     43.20 o 
   2   3   4    27586.69    27998.01    340.89 o 
   3   3   4       45.19       56.13     10.95 o 
   4   3   4      751.74      712.52     32.62 o 
   5   3   4      581.36      530.35     40.85 o 
   6   3   4     6958.32     7197.12    129.62 o 
   7   3   4      266.19      174.75     25.49 o 
   8   3   4     3589.87     3827.47    124.49 o 
   9   3   4      476.69      475.29     42.40 o 
  10   3   4      390.20      373.25     61.55 o 
 -12   4   4      843.16      762.58     97.69 o 
 -11   4   4      155.59      177.95     35.95 o 
 -10   4   4       87.72      107.55     28.13 o 
  -9   4   4     2533.45     2546.98     82.68 o 
  -8   4   4     9264.47     9136.83    153.95 o 
  -7   4   4     8671.47     8748.13    132.36 o 
  -6   4   4     3134.44     2915.91     67.10 o 
  -5   4   4      535.16      609.40     29.13 o 
  -4   4   4     1800.07     1818.54     46.48 o 
  -3   4   4    18771.24    19904.22    251.04 o 
  -2   4   4    14650.01    13659.42    328.87 o 
  -1   4   4    23842.48    27659.12    340.57 o 
   0   4   4     3655.62     2929.69     84.62 o 
   1   4   4     2058.35     2168.90     45.26 o 
   2   4   4    11494.65    11261.71    152.83 o 
   3   4   4    11561.20    11102.40    201.77 o 
   4   4   4     8429.24     7350.60    148.73 o 
   5   4   4     2792.65     2795.91     81.20 o 
   6   4   4     1702.85     1532.41     63.02 o 
   7   4   4      239.11      282.13     34.86 o 
   8   4   4     1457.57     1489.46     96.50 o 
   9   4   4     1981.90     2342.40     92.14 o 
 -12   5   4        3.33       16.06     14.28 o 
 -11   5   4     4297.14     4476.52    127.40 o 
 -10   5   4      178.73      101.18     33.89 o 
  -9   5   4     1193.08     1022.25     66.95 o 
  -8   5   4      317.90      356.15     42.00 o 
  -7   5   4      161.09      300.44     29.52 o 
  -6   5   4      168.85      192.78     23.80 o 
  -5   5   4    24817.74    24656.25    349.27 o 
  -4   5   4       79.72      157.55     22.06 o 
  -3   5   4     5114.07     4453.65    108.10 o 
  -2   5   4      491.24      519.43     24.12 o 
  -1   5   4     6147.27     6113.21    118.42 o 
   0   5   4      216.74      263.16     18.36 o 
   1   5   4    28798.16    28003.51    387.27 o 
   2   5   4        6.06       64.12     15.88 o 
   3   5   4     2747.13     2426.47     73.27 o 
   4   5   4       35.05       50.78     33.58 o 
   5   5   4     5230.77     5223.39    125.01 o 
   6   5   4       52.87       93.42     24.15 o 
   7   5   4     4756.58     4780.24    126.32 o 
   8   5   4        2.62       15.68     25.13 o 
   9   5   4      379.11      388.29     63.56 o 
 -11   6   4       22.81        9.79     33.19 o 
 -10   6   4        7.85      131.18     38.19 o 
  -9   6   4     2491.40     2476.68    105.28 o 
  -8   6   4     5449.43     5216.66    157.85 o 
  -7   6   4     1398.18     1407.81     73.70 o 
  -6   6   4     2976.40     2555.09     75.93 o 
  -5   6   4      602.25      478.01     37.35 o 
  -4   6   4     1144.75     1427.38     52.32 o 
  -3   6   4     7439.97     7403.90    147.65 o 
  -2   6   4    19160.93    18593.58    245.18 o 
  -1   6   4     3826.68     3604.56    111.18 o 
   0   6   4     5545.75     5352.66    122.13 o 
   1   6   4       50.54      134.17     20.40 o 
   2   6   4     5617.99     5662.97    118.57 o 
   3   6   4     2694.11     2552.64    109.50 o 
   4   6   4     7035.24     6828.61    262.72 o 
   5   6   4      765.76      700.79     48.91 o 
   6   6   4     1044.64      960.38     70.73 o 
   7   6   4        1.10       22.07     27.00 o 
   8   6   4     1637.57     1794.44     82.76 o 
  -9   7   4      599.11      468.49     56.31 o 
  -8   7   4       10.52       28.26     27.96 o 
  -7   7   4        5.37       48.09     26.96 o 
  -6   7   4     2578.89     2714.42    104.94 o 
  -5   7   4     3226.81     2892.28    107.71 o 
  -4   7   4    10857.02    10718.11    204.40 o 
  -3   7   4      436.96      281.92     29.35 o 
  -2   7   4       33.90      161.23     22.78 o 
  -1   7   4      603.31      623.55     36.59 o 
   0   7   4     5557.81     5866.28    116.76 o 
   1   7   4     3262.02     3055.11     86.57 o 
   2   7   4     9953.20     9926.76    335.07 o 
   3   7   4      859.16      699.79     50.29 o 
   4   7   4      120.74      158.90     32.39 o 
   5   7   4      337.10      358.99     61.04 o 
   6   7   4     2212.63     2270.76     88.06 o 
   7   7   4      106.45      127.22     35.65 o 
   8   7   4     1154.75     1294.94    113.45 o 
 -10   8   4      342.62      -10.99     14.02 o 
  -8   8   4      117.91      136.28     59.40 o 
  -7   8   4     3705.78     3455.58    130.62 o 
  -6   8   4      189.40      295.57     44.78 o 
  -5   8   4      528.59      391.60     49.11 o 
  -4   8   4      427.33      402.31     48.09 o 
  -3   8   4     6947.91     7063.93    155.18 o 
  -2   8   4       39.87       43.19     21.78 o 
  -1   8   4     7019.60     7254.42    181.57 o 
   0   8   4        8.08       60.21     20.56 o 
   1   8   4        9.76       43.96     18.84 o 
   2   8   4        3.68        2.61     19.54 o 
   3   8   4     3464.77     3441.69     91.92 o 
   4   8   4       32.46       31.88     27.16 o 
   5   8   4     1306.11     1350.72     72.57 o 
   6   8   4       91.48       56.07     37.28 o 
   7   8   4      227.15      250.45     45.06 o 
  -9   9   4      360.78       21.56     16.10 o 
  -8   9   4      220.77       95.70     40.43 o 
  -7   9   4      336.23      412.06     58.74 o 
  -6   9   4      565.35      581.63    116.59 o 
  -5   9   4     1745.09     2052.58    101.83 o 
  -4   9   4     3175.11     2684.29    134.40 o 
  -3   9   4      460.87      561.72     62.51 o 
  -2   9   4       68.56      104.71     26.84 o 
  -1   9   4     1330.31     1509.59     66.49 o 
   0   9   4     2779.97     2698.17     81.12 o 
   1   9   4     3691.89     4210.65    109.89 o 
   2   9   4     1446.38     1456.57     62.07 o 
   3   9   4      576.66      711.21     47.96 o 
   4   9   4      204.54      252.54     36.23 o 
   5   9   4       71.63       57.66     27.12 o 
   6   9   4     1270.46     1209.66    114.23 o 
  -7  10   4      116.46      -10.40     27.56 o 
  -6  10   4     1005.34     1187.27    224.83 o 
  -5  10   4      111.22       38.36     37.69 o 
  -4  10   4     1246.72     1178.73    113.60 o 
  -3  10   4        4.11       25.82     33.09 o 
  -2  10   4     3513.26     4032.99    151.34 o 
  -1  10   4      546.77      452.92     46.22 o 
   0  10   4     1055.51     1198.79     63.94 o 
   1  10   4        1.63       -9.18     22.25 o 
   2  10   4      880.63      945.43     56.82 o 
   3  10   4       65.96       66.84     29.91 o 
   4  10   4     2251.97     2573.85     99.27 o 
  -5  11   4     1345.18     1589.75    157.56 o 
  -4  11   4       39.76      123.93     45.73 o 
  -3  11   4      746.10      880.79     79.86 o 
  -2  11   4       38.28       10.15     35.05 o 
  -1  11   4      300.79      419.41     60.16 o 
   0  11   4      301.78      525.84     51.19 o 
   1  11   4     2097.49     2478.98     95.38 o 
   2  11   4      254.70      382.48     68.64 o 
 -13   0   5      961.60      702.71     95.79 o 
 -11   0   5     3726.76     3439.07    155.04 o 
  -9   0   5    11745.06    11910.30    273.01 o 
  -7   0   5     1023.79     1236.01     59.12 o 
  -5   0   5    39118.25    38911.64    866.09 o 
  -3   0   5    56010.66    63592.54   1616.38 o 
  -1   0   5      212.06      404.92     40.02 o 
   1   0   5    32214.90    31373.11    841.67 o 
   3   0   5    27993.93    27999.17    531.50 o 
   5   0   5      390.83      366.18     35.29 o 
   7   0   5     9061.36    10024.34    232.14 o 
   9   0   5     1396.39     1497.74    137.07 o 
 -13   1   5      789.74     1086.20    113.44 o 
 -12   1   5     2148.36     2163.67    101.27 o 
 -11   1   5      390.56      470.28     41.63 o 
 -10   1   5      760.82      904.56     42.97 o 
  -9   1   5      231.36      318.45     28.52 o 
  -8   1   5     5242.27     4655.71     94.18 o 
  -7   1   5    13390.29    13048.49    201.42 o 
  -6   1   5    20507.19    20717.19    296.67 o 
  -5   1   5     6298.38     6998.27    117.11 o 
  -4   1   5      123.10      160.18     25.55 o 
  -3   1   5      659.53     1136.89     81.40 o 
  -2   1   5    16811.40    17745.01    217.67 o 
  -1   1   5    14609.15    13676.26    222.10 o 
   0   1   5    35601.29    36595.51    558.01 o 
   1   1   5     6192.36     6526.51    115.08 o 
   2   1   5     3963.98     3356.12     51.56 o 
   3   1   5      773.56      586.10     21.02 o 
   4   1   5     9372.42     9537.63    144.61 o 
   5   1   5     5460.63     5257.86     85.49 o 
   6   1   5    13963.12    14899.88    201.31 o 
   7   1   5       45.68       44.33     20.42 o 
   8   1   5      480.86      552.89     40.41 o 
   9   1   5      702.64      714.62     78.20 o 
 -13   2   5      266.77      370.57     80.04 o 
 -12   2   5      721.96      745.06     67.70 o 
 -11   2   5      609.21      588.35     46.28 o 
 -10   2   5     7440.59     7219.83    135.58 o 
  -9   2   5     2049.81     2051.25     60.14 o 
  -8   2   5    12398.79    11991.60    226.71 o 
  -7   2   5      375.62      605.74     31.80 o 
  -6   2   5     6105.33     5504.31    117.86 o 
  -5   2   5     2496.46     2526.67     50.79 o 
  -4   2   5    36995.25    38292.78    419.61 o 
  -3   2   5     4399.35     5528.57     81.65 o 
  -2   2   5    17100.90    18264.33    226.82 o 
  -1   2   5     3522.08     3092.70     52.04 o 
   0   2   5    17201.19    16131.44    201.34 o 
   1   2   5      291.65      343.94     28.78 o 
   2   2   5    18688.33    18295.13    228.46 o 
   3   2   5     2484.75     2633.12     49.37 o 
   4   2   5     2521.90     2303.94     50.12 o 
   5   2   5      174.08      157.30     15.15 o 
   6   2   5     5398.43     5746.99     98.48 o 
   7   2   5      615.11      771.76     38.83 o 
   8   2   5     4138.98     4526.84    190.41 o 
   9   2   5      143.14      219.90     48.24 o 
 -12   3   5      304.92      265.27     41.16 o 
 -11   3   5     1547.85     1490.28     76.70 o 
 -10   3   5      722.36      803.42     42.61 o 
  -9   3   5      241.18      256.24     23.82 o 
  -8   3   5     1259.00     1353.57     43.07 o 
  -7   3   5    28578.32    28470.31    428.44 o 
  -6   3   5     1997.33     1769.03     44.36 o 
  -5   3   5     6902.28     7399.05    110.27 o 
  -4   3   5        2.46      125.20     12.95 o 
  -3   3   5     4979.45     4824.40     78.68 o 
  -2   3   5     3560.24     3255.99     57.39 o 
  -1   3   5    45919.22    47218.79    562.30 o 
   0   3   5      245.87      178.28     14.22 o 
   1   3   5     6315.18     6619.21     96.88 o 
   2   3   5       40.29      116.51     12.29 o 
   3   3   5     5927.57     5822.95     89.89 o 
   4   3   5     1960.06     1684.93     41.50 o 
   5   3   5    15632.99    16281.52    245.74 o 
   6   3   5      167.30      133.36     22.07 o 
   7   3   5      460.59      490.86     38.08 o 
   8   3   5       78.55       75.25     29.45 o 
   9   3   5     1665.30     1829.99    102.79 o 
 -12   4   5       46.98       65.54     31.30 o 
 -11   4   5     1076.80     1096.61     62.00 o 
 -10   4   5     2100.03     2089.76     77.60 o 
  -9   4   5     4949.18     4782.62    100.51 o 
  -8   4   5     4215.90     4137.39     81.04 o 
  -7   4   5      357.92      359.38     25.75 o 
  -6   4   5      740.86      669.40     39.57 o 
  -5   4   5    14629.51    14284.61    324.93 o 
  -4   4   5    10949.10    10807.85    150.09 o 
  -3   4   5     5628.03     5081.42     82.01 o 
  -2   4   5     5185.17     5681.56     89.28 o 
  -1   4   5     1245.08      968.55     30.62 o 
   0   4   5     1080.85      815.18     28.40 o 
   1   4   5    24313.34    23095.88    291.05 o 
   2   4   5     6831.15     6512.48    142.65 o 
   3   4   5     3690.94     3189.73     71.22 o 
   4   4   5      818.41      836.08     38.15 o 
   5   4   5       41.50       65.67     18.77 o 
   6   4   5     2453.84     2548.81     83.87 o 
   7   4   5     3909.05     3797.94    196.35 o 
   8   4   5     1693.52     1766.98     78.81 o 
   9   4   5      505.72      485.71     64.92 o 
 -11   5   5      126.86       82.49     30.54 o 
 -10   5   5      448.97      351.48     48.90 o 
  -9   5   5      274.14      341.84     44.76 o 
  -8   5   5     2173.04     2158.20     89.55 o 
  -7   5   5        3.43       47.11     16.59 o 
  -6   5   5    13414.42    13352.30    380.25 o 
  -5   5   5      174.77      219.14     21.89 o 
  -4   5   5     1156.29     1056.93     34.98 o 
  -3   5   5       99.75      194.67     17.24 o 
  -2   5   5    15674.31    15541.37    225.65 o 
  -1   5   5      820.19      909.39     31.97 o 
   0   5   5    16950.29    16356.13    216.34 o 
   1   5   5      799.51      923.45     32.47 o 
   2   5   5      134.96      245.87     27.06 o 
   3   5   5       37.43       50.90     17.24 o 
   4   5   5    12348.58    12039.60    197.22 o 
   5   5   5       83.70      117.28     22.30 o 
   6   5   5     3370.44     3169.12     86.23 o 
   7   5   5        8.97       17.32     25.84 o 
   8   5   5      160.03      124.77     35.82 o 
 -11   6   5      594.74       97.24     38.68 o 
 -10   6   5      336.51      401.83     54.08 o 
  -9   6   5     3725.00     3342.34    124.38 o 
  -8   6   5      172.96      185.07     36.37 o 
  -7   6   5      251.84      146.33     42.07 o 
  -6   6   5      922.25     1029.05     48.98 o 
  -5   6   5     8290.92     8742.64    150.50 o 
  -4   6   5     1599.76     1544.27     65.77 o 
  -3   6   5     7667.25     7029.32    112.76 o 
  -2   6   5     4043.24     3573.36     70.70 o 
  -1   6   5      579.33      495.95     27.96 o 
   0   6   5     2360.68     2329.43     53.90 o 
   1   6   5    14720.35    14729.78    436.04 o 
   2   6   5     1969.36     1858.49     70.13 o 
   3   6   5     3058.20     2740.43     73.78 o 
   4   6   5      450.14      403.40     35.47 o 
   5   6   5        8.00       26.33     20.42 o 
   6   6   5      612.95      542.83     42.21 o 
   7   6   5     3255.39     3437.02    111.33 o 
   8   6   5      980.28      905.30     85.52 o 
 -10   7   5      283.53      169.39     43.32 o 
  -9   7   5      416.48      488.56     57.95 o 
  -8   7   5      192.09      216.34     41.10 o 
  -7   7   5     6229.28     5910.39    173.33 o 
  -6   7   5      966.28      790.59    105.25 o 
  -5   7   5     1728.05     1470.77     61.35 o 
  -4   7   5       53.08       46.65     19.45 o 
  -3   7   5     1834.38     2074.01     63.31 o 
  -2   7   5     3272.73     3093.87     78.89 o 
  -1   7   5    13330.21    13954.85    225.00 o 
   0   7   5     1429.33     1159.11     48.09 o 
   1   7   5     1107.42     1056.50     53.85 o 
   2   7   5       99.40       64.64     20.77 o 
   3   7   5     1863.51     2017.94     66.24 o 
   4   7   5     2948.14     2808.08     89.01 o 
   5   7   5     3946.95     4140.93    132.90 o 
   6   7   5      468.52      338.53     37.60 o 
   7   7   5       19.74       20.95     25.37 o 
  -9   8   5        8.90       24.26     31.86 o 
  -8   8   5     2690.26     2390.70    110.40 o 
  -7   8   5      146.23       69.76     32.83 o 
  -6   8   5      753.12      982.44     69.02 o 
  -5   8   5      228.01      269.13     43.07 o 
  -4   8   5     5015.73     5022.66    125.16 o 
  -3   8   5        1.73      106.98     26.22 o 
  -2   8   5     3399.28     3333.26     86.56 o 
  -1   8   5       58.45       28.07     18.66 o 
   0   8   5     3602.75     3874.48     94.98 o 
   1   8   5       13.35        8.94     20.00 o 
   2   8   5     5361.52     5369.23    170.20 o 
   3   8   5      120.10      228.19     31.95 o 
   4   8   5      678.69      594.13     51.90 o 
   5   8   5      107.63       72.21     27.27 o 
   6   8   5     1002.85      917.08     74.58 o 
  -9   9   5       45.70        2.24     30.88 o 
  -8   9   5      692.14      894.93    114.39 o 
  -7   9   5     1143.77     1137.62     82.82 o 
  -6   9   5     1689.22     2140.09    106.04 o 
  -5   9   5     2302.64     1697.58     94.69 o 
  -4   9   5      198.24      133.54     38.08 o 
  -3   9   5       68.21      186.81     32.43 o 
  -2   9   5     1616.65     1955.76     76.24 o 
  -1   9   5     3503.78     3350.35     91.67 o 
   0   9   5     2178.92     2801.73     83.49 o 
   1   9   5      981.55      976.79     52.83 o 
   2   9   5      452.99      394.16     39.00 o 
   3   9   5      162.91      199.79     32.68 o 
   4   9   5      556.47      564.87     58.58 o 
   5   9   5      835.33      806.76     60.34 o 
  -7  10   5       54.20        5.49     31.93 o 
  -6  10   5        3.38        7.38     31.53 o 
  -5  10   5     1647.46     1902.88    106.89 o 
  -4  10   5      146.50       68.44     58.30 o 
  -3  10   5     2826.93     3290.99    265.96 o 
  -2  10   5      320.53      219.03     36.84 o 
  -1  10   5       24.52       67.24     26.61 o 
   0  10   5       21.71       82.51     27.60 o 
   1  10   5     2660.62     2999.34    122.39 o 
   2  10   5      237.04      185.62     34.59 o 
   3  10   5     2469.68     2820.20    103.22 o 
   4  10   5        2.67      -15.26     24.65 o 
  -5  11   5        6.13       33.41     30.47 o 
  -4  11   5        2.18        1.26     35.51 o 
  -3  11   5       46.42       46.69     38.86 o 
  -2  11   5      764.41     1006.96     84.89 o 
  -1  11   5      224.46      430.21     62.34 o 
   0  11   5     1755.75     1973.28     86.13 o 
   1  11   5       39.07       57.41     30.26 o 
 -12   0   6     2211.10     2416.55    106.91 o 
 -10   0   6     9043.93     9237.91    231.68 o 
  -8   0   6     4442.20     3595.74    114.89 o 
  -6   0   6     9364.67     9194.08    212.80 o 
  -4   0   6    22192.76    25359.71    495.40 o 
  -2   0   6    26640.83    24506.98    378.59 o 
   0   0   6    22145.30    23478.55    649.45 o 
   2   0   6    13108.81    13850.57    274.68 o 
   4   0   6    11415.66    10977.71    233.31 o 
   6   0   6    11978.76    12354.69    387.91 o 
   8   0   6      757.38      742.09    106.51 o 
 -12   1   6      198.59      196.72     34.90 o 
 -11   1   6       20.60       60.75     21.73 o 
 -10   1   6     1163.73     1201.26     49.50 o 
  -9   1   6     9429.60     9234.07    160.97 o 
  -8   1   6     4797.11     4737.29     97.56 o 
  -7   1   6     8676.13     8864.12    180.02 o 
  -6   1   6       11.34      109.55     15.56 o 
  -5   1   6     5044.55     4389.51     71.79 o 
  -4   1   6    10471.52    10294.80    138.69 o 
  -3   1   6    36532.92    39907.66    433.50 o 
  -2   1   6    13069.20    13733.51    220.18 o 
  -1   1   6     8854.59    10146.92    220.48 o 
   0   1   6       40.61      123.68     19.80 o 
   1   1   6     7512.55     6817.99    122.13 o 
   2   1   6     5856.64     5110.41     83.08 o 
   3   1   6    12614.14    12833.94    217.28 o 
   4   1   6     2457.74     2303.44     47.10 o 
   5   1   6      684.09      702.55     35.53 o 
   6   1   6     1542.36     1488.97     59.90 o 
   7   1   6     1413.26     1482.54     81.89 o 
   8   1   6     2250.41     2186.73    102.63 o 
   9   1   6     2781.37     3443.09    149.51 o 
 -12   2   6       89.99       94.46     35.75 o 
 -11   2   6     4651.43     4694.64    106.14 o 
 -10   2   6     2052.02     2200.14     66.67 o 
  -9   2   6      207.71      218.27     25.77 o 
  -8   2   6      263.07      325.73     27.79 o 
  -7   2   6     9513.75     8986.13    157.78 o 
  -6   2   6      949.58      906.49     31.97 o 
  -5   2   6    25489.04    26634.64    301.93 o 
  -4   2   6     6635.50     7484.41     98.01 o 
  -3   2   6      658.36      846.19     38.78 o 
  -2   2   6     4950.98     4448.01     69.22 o 
  -1   2   6    26254.00    25087.21    349.65 o 
   0   2   6     1474.60     1701.03     34.40 o 
   1   2   6    14521.85    13988.35    179.45 o 
   2   2   6      834.93      875.05     26.93 o 
   3   2   6        6.35       25.48     12.98 o 
   4   2   6     1135.09      977.75     32.31 o 
   5   2   6     9611.30     9591.04    189.30 o 
   6   2   6     1966.58     2061.92     72.58 o 
   7   2   6     2637.69     2811.95    112.23 o 
   8   2   6      139.24      148.03     42.95 o 
   9   2   6      130.61      110.95     47.39 o 
 -13   3   6       62.81      -10.25     14.82 o 
 -12   3   6      291.24      295.32     41.90 o 
 -11   3   6        3.17       35.86     25.61 o 
 -10   3   6     4645.94     4813.09     95.49 o 
  -9   3   6     1578.10     1478.90     48.25 o 
  -8   3   6    19644.27    19698.10    264.44 o 
  -7   3   6      139.80      233.41     20.70 o 
  -6   3   6     1365.91     1507.35     41.73 o 
  -5   3   6      450.67      449.53     47.16 o 
  -4   3   6    23499.46    24139.02    302.05 o 
  -3   3   6     9322.05     8769.50    124.23 o 
  -2   3   6    25534.58    26365.34    326.00 o 
  -1   3   6       42.92       65.53     10.61 o 
   0   3   6        1.43       62.08      9.94 o 
   1   3   6      154.53      144.35     13.66 o 
   2   3   6    12339.37    11354.69    154.34 o 
   3   3   6     1784.71     1413.89     37.93 o 
   4   3   6     8377.03     8809.82    147.31 o 
   5   3   6       22.32       83.27     22.85 o 
   6   3   6      435.39      470.06     42.04 o 
   7   3   6      149.62      135.20     40.91 o 
   8   3   6     2979.83     3094.05    127.71 o 
 -12   4   6     1484.91     1611.80     95.47 o 
 -11   4   6     1417.67     1390.61     67.79 o 
 -10   4   6     2144.08     2039.03     67.92 o 
  -9   4   6       93.10      170.27     30.77 o 
  -8   4   6      955.48      958.46     56.55 o 
  -7   4   6     3247.86     3055.65     75.13 o 
  -6   4   6    12831.17    12679.12    200.16 o 
  -5   4   6    12995.66    13356.02    183.07 o 
  -4   4   6     3654.27     3467.91     74.58 o 
  -3   4   6      228.07      305.38     20.65 o 
  -2   4   6     2692.23     2820.44     96.47 o 
  -1   4   6    11880.06    11972.42    170.35 o 
   0   4   6    10191.24     9500.90    135.66 o 
   1   4   6    11898.80    12283.03    169.07 o 
   2   4   6     1875.27     1475.75     58.70 o 
   3   4   6      235.99      272.98     25.95 o 
   4   4   6     5295.14     5289.80    112.25 o 
   5   4   6     4365.43     4232.65    116.76 o 
   6   4   6     3335.43     3069.00    100.37 o 
   7   4   6      914.79      866.01     74.93 o 
   8   4   6      400.14      428.76     65.54 o 
 -12   5   6       27.85       27.06     27.32 o 
 -11   5   6       32.62      117.13     40.00 o 
 -10   5   6        9.86       48.54     30.86 o 
  -9   5   6     8303.36     8210.01    180.07 o 
  -8   5   6      449.25      378.13     32.37 o 
  -7   5   6      674.86      573.09     35.46 o 
  -6   5   6      509.54      507.73     32.94 o 
  -5   5   6      526.42      653.45     33.77 o 
  -4   5   6      116.28      179.83     18.40 o 
  -3   5   6    32140.26    33485.03    415.74 o 
  -2   5   6      188.82      202.01     24.20 o 
  -1   5   6     1049.78      816.26     32.31 o 
   0   5   6        5.88       24.01     11.93 o 
   1   5   6     3787.02     3701.00     81.49 o 
   2   5   6      148.51      191.33     21.63 o 
   3   5   6    18494.20    17990.39    273.80 o 
   4   5   6       31.16       66.11     19.47 o 
   5   5   6      508.35      444.10     43.43 o 
   6   5   6        5.46       27.07     27.47 o 
   7   5   6     1413.29     1493.71    103.04 o 
   8   5   6       15.73       16.77     36.65 o 
 -11   6   6      493.33      450.61     86.97 o 
 -10   6   6     2061.04     1939.74     97.50 o 
  -9   6   6       80.26      120.80     46.64 o 
  -8   6   6       32.89      144.84     34.71 o 
  -7   6   6     3131.06     3222.49     82.24 o 
  -6   6   6     7475.28     7348.44    136.39 o 
  -5   6   6     2098.46     2113.43     60.66 o 
  -4   6   6     3127.10     2695.36     61.97 o 
  -3   6   6      222.02      185.87     20.35 o 
  -2   6   6     1594.57     1767.62     54.37 o 
  -1   6   6     4660.05     4711.27     87.06 o 
   0   6   6    14392.92    14732.43    203.90 o 
   1   6   6     2737.45     2672.33     79.82 o 
   2   6   6     2346.13     2125.66     64.50 o 
   3   6   6      117.43      109.99     23.31 o 
   4   6   6     2867.82     2885.19     79.50 o 
   5   6   6      820.40      900.35     57.35 o 
   6   6   6     3197.84     3167.28    127.47 o 
   7   6   6      301.58       53.00     67.59 o 
 -11   7   6       56.23       -1.95     19.13 o 
 -10   7   6     1990.34     2362.29    112.41 o 
  -9   7   6     1536.18     1538.15     86.98 o 
  -8   7   6     3534.41     3365.84    125.95 o 
  -7   7   6     1217.62      898.82     64.17 o 
  -6   7   6       12.87       13.47     20.14 o 
  -5   7   6       11.30       87.92     21.05 o 
  -4   7   6     4652.81     4726.84     91.60 o 
  -3   7   6     3411.47     3166.50     71.75 o 
  -2   7   6     7294.92     7192.53    120.42 o 
  -1   7   6      255.58      186.61     21.53 o 
   0   7   6        2.68       88.90     21.55 o 
   1   7   6      225.10      227.72     27.74 o 
   2   7   6     4806.35     5046.19    111.79 o 
   3   7   6     2119.04     1981.62     67.31 o 
   4   7   6     3581.37     3648.84    111.10 o 
   5   7   6      198.19      189.80     38.29 o 
   6   7   6       59.80       33.16     34.70 o 
 -10   8   6       49.06        7.93     18.65 o 
  -9   8   6      258.38      189.56     44.77 o 
  -8   8   6      707.10      708.21     65.80 o 
  -7   8   6     3289.03     3565.14    133.99 o 
  -6   8   6       76.41       98.56     34.19 o 
  -5   8   6     5138.27     5077.29    128.99 o 
  -4   8   6      293.23      405.84     39.47 o 
  -3   8   6      266.09      184.15     28.50 o 
  -2   8   6      756.49      663.05     44.54 o 
  -1   8   6     5135.71     5518.33    119.36 o 
   0   8   6       31.20       31.25     22.08 o 
   1   8   6     4651.15     4971.65    113.95 o 
   2   8   6      132.54      194.71     29.74 o 
   3   8   6       63.28       99.31     26.50 o 
   4   8   6       92.67       72.48     30.05 o 
   5   8   6     1750.05     1672.67    120.37 o 
  -9   9   6      789.21      882.95    117.22 o 
  -8   9   6     1082.71     1063.56     87.76 o 
  -7   9   6      367.37      479.58     64.91 o 
  -6   9   6      340.84      222.13     45.31 o 
  -5   9   6      489.25      490.31     59.25 o 
  -4   9   6      836.96      970.90     74.40 o 
  -3   9   6     1900.52     2406.83     86.18 o 
  -2   9   6     2421.81     2304.76     76.71 o 
  -1   9   6      235.00      444.04     40.49 o 
   0   9   6       48.98       56.10     24.38 o 
   1   9   6      969.20      951.81     53.49 o 
   2   9   6     1910.75     1908.69     72.96 o 
   3   9   6     1793.00     1992.05     83.73 o 
   4   9   6      679.40      658.96     67.33 o 
  -7  10   6       11.40      -13.41     29.66 o 
  -6  10   6     1230.17     1509.17     96.55 o 
  -5  10   6       43.39       -6.54     32.70 o 
  -4  10   6     1304.50     1428.74     93.31 o 
  -3  10   6      108.66       58.17     38.55 o 
  -2  10   6     1419.61     1720.54     78.11 o 
  -1  10   6       11.75       25.38     24.85 o 
   0  10   6     1889.29     2239.65     80.04 o 
   1  10   6      404.65      352.77     40.83 o 
   2  10   6      586.14      748.62     54.43 o 
   3  10   6        2.37      -20.82     26.75 o 
  -4  11   6      211.02      240.23     56.41 o 
  -3  11   6     1285.37     1333.70    120.69 o 
  -2  11   6       23.06      105.96     46.23 o 
  -1  11   6      655.51      849.91     63.24 o 
   0  11   6       39.90       20.66     29.97 o 
 -13   0   7     2741.95     2898.42    178.35 o 
 -11   0   7     1263.52     1212.61     74.68 o 
  -9   0   7     5600.89     5191.25    153.02 o 
  -7   0   7    19652.37    20647.36    431.25 o 
  -5   0   7       44.31      156.89     22.95 o 
  -3   0   7    39190.73    39593.07    745.12 o 
  -1   0   7    47247.40    50781.33   1357.51 o 
   1   0   7       27.46       -3.47     19.22 o 
   3   0   7    15195.19    15047.34    449.67 o 
   5   0   7    11040.63    11516.17    369.94 o 
   7   0   7      310.28      384.44     84.77 o 
 -13   1   7        5.43       12.88     24.79 o 
 -12   1   7     2043.22     2066.77     71.14 o 
 -11   1   7     2062.29     2145.98     77.23 o 
 -10   1   7     2406.11     2246.95     68.41 o 
  -9   1   7      807.01      906.33     66.74 o 
  -8   1   7     2124.09     2214.85     85.83 o 
  -7   1   7      404.44      428.49     30.34 o 
  -6   1   7    14545.18    13571.94    209.97 o 
  -5   1   7    14601.70    14786.15    195.06 o 
  -4   1   7    13657.16    14493.89    171.81 o 
  -3   1   7     3203.47     3607.78     59.32 o 
  -2   1   7      109.61      355.18     24.34 o 
  -1   1   7      117.20      186.42     33.87 o 
   0   1   7    18437.14    18032.43    367.98 o 
   1   1   7    10104.24     9065.61    205.16 o 
   2   1   7    11081.94    11462.59    196.79 o 
   3   1   7      958.72      892.44     51.36 o 
   4   1   7      940.25      818.46     45.77 o 
   5   1   7      763.85      740.18     46.42 o 
   6   1   7     3961.01     4089.69    137.45 o 
   7   1   7     1830.76     1806.69    160.71 o 
   8   1   7     3069.91     3413.00    209.55 o 
 -13   2   7      195.56      -15.63     28.13 o 
 -12   2   7     2969.60     2691.81     81.05 o 
 -11   2   7      570.61      601.83     41.76 o 
 -10   2   7     1657.34     1596.18     58.25 o 
  -9   2   7     1291.73     1080.99     47.18 o 
  -8   2   7    11131.74    11271.42    187.52 o 
  -7   2   7     2955.86     2993.58    105.54 o 
  -6   2   7    14857.57    15550.43    188.99 o 
  -5   2   7      655.73     1007.81     28.60 o 
  -4   2   7     8432.65     8286.19    122.27 o 
  -3   2   7     2974.69     2803.85     52.13 o 
  -2   2   7    29040.05    29897.97    363.85 o 
  -1   2   7     1695.61     1962.20     62.44 o 
   0   2   7     8657.19     8506.63    134.48 o 
   1   2   7     1096.27      701.15     29.11 o 
   2   2   7     8899.25     8134.24    133.52 o 
   3   2   7      372.91      415.98     28.26 o 
   4   2   7     6814.13     6730.23    143.91 o 
   5   2   7      599.39      832.95     63.62 o 
   6   2   7      656.49      691.52     64.73 o 
   7   2   7      147.36      136.36     41.79 o 
   8   2   7     2229.31     2497.41    137.55 o 
 -13   3   7        2.36        5.79     24.78 o 
 -12   3   7       75.77       81.86     28.26 o 
 -11   3   7     3735.35     3947.81     88.68 o 
 -10   3   7      515.37      466.33     34.22 o 
  -9   3   7     2400.48     2477.22    101.13 o 
  -8   3   7     1867.14     2071.61     56.10 o 
  -7   3   7     1145.72     1026.91     41.82 o 
  -6   3   7     2308.55     2463.25     49.23 o 
  -5   3   7    36002.37    37114.48    455.02 o 
  -4   3   7     2509.24     2355.59     50.34 o 
  -3   3   7     5791.59     6199.63     95.97 o 
  -2   3   7       62.14      215.97     16.81 o 
  -1   3   7     3905.21     3704.69     82.95 o 
   0   3   7     2208.10     2071.37     44.01 o 
   1   3   7    25837.07    24929.29    350.89 o 
   2   3   7       61.40       40.17     14.02 o 
   3   3   7     1982.89     2028.83     55.67 o 
   4   3   7        0.51       23.98     27.16 o 
   5   3   7     2163.39     2131.25    181.19 o 
   6   3   7      833.30      787.42     70.74 o 
   7   3   7     4943.42     5340.97    174.52 o 
   8   3   7       28.29       -7.05     37.55 o 
 -12   4   7     1177.59     1142.99     67.94 o 
 -11   4   7       10.85        7.34     21.68 o 
 -10   4   7      364.82      491.71     35.04 o 
  -9   4   7     1137.08     1236.46     46.52 o 
  -8   4   7     5083.03     5030.95     95.94 o 
  -7   4   7     9758.73     9331.94    162.15 o 
  -6   4   7     6969.12     6652.56    122.09 o 
  -5   4   7      343.64      369.55     25.16 o 
  -4   4   7      995.41      846.39     32.27 o 
  -3   4   7     9371.02     9575.16    138.79 o 
  -2   4   7    11171.14    10896.14    154.10 o 
  -1   4   7     8156.15     7498.74    136.13 o 
   0   4   7     3101.27     3016.24     90.60 o 
   1   4   7        5.56       63.34     13.67 o 
   2   4   7     1254.06     1024.23     48.24 o 
   3   4   7     7638.94     7463.50    157.76 o 
   4   4   7     3136.34     3145.83    139.60 o 
   5   4   7     1911.64     1649.32     88.74 o 
   6   4   7      233.15      273.40     49.77 o 
   7   4   7       43.50       70.74     43.91 o 
 -12   5   7     1211.17     1372.95    131.40 o 
 -11   5   7        9.16       15.80     34.20 o 
 -10   5   7     6946.25     6659.44    160.78 o 
  -9   5   7      265.63      221.97     34.48 o 
  -8   5   7      978.48      852.61     45.28 o 
  -7   5   7      437.55      463.25     35.04 o 
  -6   5   7     3243.07     3305.68     79.29 o 
  -5   5   7       64.04      115.07     17.30 o 
  -4   5   7    12570.43    12894.03    182.19 o 
  -3   5   7      288.87      307.78     23.10 o 
  -2   5   7      711.07      608.03     30.04 o 
  -1   5   7      175.29      188.91     18.83 o 
   0   5   7    12727.78    13238.92    184.08 o 
   1   5   7      394.08      393.79     30.49 o 
   2   5   7     7102.12     6504.33    144.83 o 
   3   5   7      272.99      324.60     35.58 o 
   4   5   7       31.29       42.38     23.33 o 
   5   5   7        3.56       55.77     35.79 o 
   6   5   7     5118.76     5162.66    356.39 o 
   7   5   7       23.76       29.35     38.74 o 
 -11   6   7      160.29       56.74     38.22 o 
 -10   6   7      489.31      434.28     56.26 o 
  -9   6   7     1077.06     1219.60     74.25 o 
  -8   6   7      781.76      869.13     54.05 o 
  -7   6   7     7625.27     7392.20    142.39 o 
  -6   6   7      289.59      375.21     32.29 o 
  -5   6   7       15.09       29.63     15.15 o 
  -4   6   7     1540.61     1792.13     51.22 o 
  -3   6   7     5817.45     6306.70    128.44 o 
  -2   6   7     1734.39     1842.77     68.85 o 
  -1   6   7     7068.02     6954.57    114.27 o 
   0   6   7     2579.28     2393.19     83.48 o 
   1   6   7        9.20       25.58     17.70 o 
   2   6   7     1542.09     1590.61    167.51 o 
   3   6   7     6277.25     6155.61    147.45 o 
   4   6   7      823.77      826.55     55.62 o 
   5   6   7     1562.08     1384.82     90.63 o 
   6   6   7      206.51       78.60     53.88 o 
 -10   7   7      918.40      800.61     71.54 o 
  -9   7   7     1232.89     1155.64    114.23 o 
  -8   7   7      106.39       45.19     30.07 o 
  -7   7   7      615.71      717.65     51.38 o 
  -6   7   7      369.89      407.29     34.76 o 
  -5   7   7     7622.12     7916.25    147.75 o 
  -4   7   7     1559.74     1320.95     47.30 o 
  -3   7   7     1054.03      936.25     40.63 o 
  -2   7   7        6.58       28.77     16.06 o 
  -1   7   7     1354.10     1623.43     69.12 o 
   0   7   7     1664.94     1702.97     84.37 o 
   1   7   7     8415.06     9049.05    165.39 o 
   2   7   7      910.65      769.33     53.22 o 
   3   7   7      589.20      559.39     62.18 o 
   4   7   7        3.81       -4.40     23.44 o 
   5   7   7      754.91       72.79     50.10 o 
 -10   8   7      117.68       -1.80     87.44 o 
  -9   8   7      206.20      245.23     48.71 o 
  -8   8   7     3775.43     3816.25    151.89 o 
  -7   8   7        6.89        0.04     28.37 o 
  -6   8   7     3104.89     2970.84    118.89 o 
  -5   8   7      177.41       84.84     26.92 o 
  -4   8   7     1079.31     1347.12     51.65 o 
  -3   8   7      110.21      156.80     24.13 o 
  -2   8   7     3807.09     4276.63    103.67 o 
  -1   8   7       13.15       76.19     24.84 o 
   0   8   7     1876.59     1933.09     67.54 o 
   1   8   7       68.23       39.92     22.52 o 
   2   8   7     2286.58     2403.83     91.47 o 
   3   8   7        6.88       -8.00     26.43 o 
   4   8   7     2227.18     2007.59    142.12 o 
   5   8   7       28.14      -16.87     40.18 o 
  -8   9   7       34.93       91.73     39.75 o 
  -7   9   7       82.84      183.06     46.06 o 
  -6   9   7     1708.41     1952.91    103.37 o 
  -5   9   7     1630.92     1806.74     99.52 o 
  -4   9   7     1295.51     1687.10     74.69 o 
  -3   9   7     1725.88     1408.74     62.15 o 
  -2   9   7       21.74       11.98     22.04 o 
  -1   9   7      141.86      274.74     34.71 o 
   0   9   7     1673.49     1852.33     70.49 o 
   1   9   7     1923.30     1894.47     86.97 o 
   2   9   7      784.52     1176.62    101.08 o 
   3   9   7      282.70      263.10     95.96 o 
  -7  10   7     1088.26     1213.20    179.93 o 
  -6  10   7      111.12       64.22     39.28 o 
  -5  10   7       20.85       29.90     33.89 o 
  -4  10   7        2.38       29.93     37.72 o 
  -3  10   7     1908.27     2296.04     90.74 o 
  -2  10   7      109.72       55.77     28.80 o 
  -1  10   7     2313.98     2721.13     89.25 o 
   0  10   7      239.72      136.21     33.08 o 
   1  10   7       41.38       84.16     37.25 o 
 -12   0   8      462.43      522.23     63.02 o 
 -10   0   8     6498.37     6303.85    182.60 o 
  -8   0   8    10181.58    10289.26    445.10 o 
  -6   0   8     3730.80     3330.70    105.90 o 
  -4   0   8    11947.39    11780.27    251.02 o 
  -2   0   8    10334.17    10304.87    333.08 o 
   0   0   8    15448.46    13627.13    416.27 o 
   2   0   8    12614.82    13104.35    407.44 o 
   4   0   8     4028.15     4495.42    190.64 o 
   6   0   8     4103.13     4393.33    198.21 o 
 -13   1   8     2871.01     3096.72    274.94 o 
 -12   1   8      865.19      888.21     51.05 o 
 -11   1   8     2127.96     1992.57     68.74 o 
 -10   1   8      358.63      423.30     36.54 o 
  -9   1   8       62.17       88.29     20.56 o 
  -8   1   8     3295.98     3156.85     79.02 o 
  -7   1   8    13087.00    13010.16    208.58 o 
  -6   1   8     4615.18     4911.96     83.39 o 
  -5   1   8     9121.87     9802.42    125.72 o 
  -4   1   8      384.51      464.36     19.60 o 
  -3   1   8     5610.32     4800.58    105.88 o 
  -2   1   8     8492.30     8020.86    194.30 o 
  -1   1   8    21632.11    21022.35    518.68 o 
   0   1   8     5409.02     5034.07    136.35 o 
   1   1   8     4527.01     5128.22    138.80 o 
   2   1   8       75.40      107.77     26.96 o 
   3   1   8     4288.02     3929.04    316.85 o 
   4   1   8     3120.71     3085.64     90.88 o 
   5   1   8     4121.91     4393.76    115.65 o 
   6   1   8      611.00      657.13     67.35 o 
   7   1   8      242.05      272.99     52.30 o 
 -13   2   8      248.73       95.07    100.52 o 
 -12   2   8       42.31       94.17     27.20 o 
 -11   2   8     1476.60     1506.84     60.07 o 
 -10   2   8      307.09      295.55     31.50 o 
  -9   2   8    10195.74     9944.81    258.07 o 
  -8   2   8     1490.78     1590.45     49.01 o 
  -7   2   8       41.73       74.09     16.28 o 
  -6   2   8      306.52      281.64     19.58 o 
  -5   2   8     9129.23     9109.86    120.25 o 
  -4   2   8     2191.70     2094.80     52.60 o 
  -3   2   8    28374.41    29014.17    356.91 o 
  -2   2   8     3728.81     4078.89    102.49 o 
  -1   2   8      119.05      125.89     35.47 o 
   0   2   8     2286.49     1830.35     60.83 o 
   1   2   8    12344.34    11638.69    216.21 o 
   2   2   8      697.18      778.14     44.57 o 
   3   2   8     8048.76     7842.89    275.78 o 
   4   2   8      374.92      441.42     52.16 o 
   5   2   8      125.00      158.72     41.09 o 
   6   2   8      637.93      556.26     78.78 o 
   7   2   8     2364.70     2735.50    124.47 o 
 -13   3   8      103.85       71.21     49.10 o 
 -12   3   8     2659.15     2737.05     86.54 o 
 -11   3   8      321.98      249.74     30.00 o 
 -10   3   8      959.96      896.33     44.45 o 
  -9   3   8       81.81      190.13     23.87 o 
  -8   3   8    10296.38    10231.62    158.35 o 
  -7   3   8     1471.54     1484.11     45.54 o 
  -6   3   8    19647.81    20567.90    269.55 o 
  -5   3   8       16.53      107.82     15.12 o 
  -4   3   8     1412.12     1602.48     41.84 o 
  -3   3   8      159.54      153.85     26.70 o 
  -2   3   8    22682.90    22756.98    342.76 o 
  -1   3   8     5011.34     4719.75     91.60 o 
   0   3   8    12156.87    11945.98    186.78 o 
   1   3   8        2.46       26.16     17.75 o 
   2   3   8        9.25       69.17     20.84 o 
   3   3   8      109.51      130.34     35.49 o 
   4   3   8     6253.59     6097.70    179.82 o 
   5   3   8      671.46      653.80     64.27 o 
   6   3   8     1807.81     1878.05    101.30 o 
   7   3   8        9.22       30.14     41.26 o 
 -12   4   8      200.21      248.23     36.92 o 
 -11   4   8      301.84      343.43     37.34 o 
 -10   4   8     2720.07     2987.45     75.74 o 
  -9   4   8     2376.84     2322.82     64.38 o 
  -8   4   8     3131.07     3044.08     80.55 o 
  -7   4   8       20.07      106.52     25.56 o 
  -6   4   8     2213.46     2357.21     56.92 o 
  -5   4   8     2315.05     2291.51     54.76 o 
  -4   4   8    12643.21    12798.45    179.23 o 
  -3   4   8    10330.20    10193.76    148.13 o 
  -2   4   8     1974.25     1771.55     45.48 o 
  -1   4   8        7.48       21.97     13.63 o 
   0   4   8     1853.46     1838.84     54.95 o 
   1   4   8     4982.66     4731.32    142.18 o 
   2   4   8     6074.08     5622.81    166.84 o 
   3   4   8     4125.78     3963.53    138.14 o 
   4   4   8      460.03      360.60     53.30 o 
   5   4   8        3.17       -2.50     33.10 o 
   6   4   8     1466.74     1512.90     95.25 o 
 -12   5   8      164.43       70.49     38.11 o 
 -11   5   8     2057.25     1819.16    110.74 o 
 -10   5   8       28.59       60.86     29.18 o 
  -9   5   8      413.62      550.19     50.94 o 
  -8   5   8       20.09       66.35     21.57 o 
  -7   5   8     9281.17     9662.34    200.08 o 
  -6   5   8      862.16      797.11     37.21 o 
  -5   5   8      834.03      736.26     34.95 o 
  -4   5   8      575.78      579.30     31.04 o 
  -3   5   8     1719.81     1781.87     48.93 o 
  -2   5   8       18.40       58.29     15.22 o 
  -1   5   8    21638.63    22215.76    327.98 o 
   0   5   8      250.83      268.62     27.67 o 
   1   5   8      400.53      344.39     37.16 o 
   2   5   8       54.99       33.40     57.67 o 
   3   5   8     2193.30     2160.32    103.25 o 
   4   5   8       50.12       12.70     32.20 o 
   5   5   8     6925.18     6868.45    210.50 o 
   6   5   8       32.56       12.47     37.95 o 
 -11   6   8      565.13      593.34     67.04 o 
 -10   6   8     2478.64     2429.19     93.79 o 
  -9   6   8      996.36     1022.58     60.29 o 
  -8   6   8     2721.01     2363.61     74.66 o 
  -7   6   8      171.18      156.26     26.37 o 
  -6   6   8      217.62      424.32     34.70 o 
  -5   6   8     1993.82     2334.63     61.42 o 
  -4   6   8     7459.75     7547.69    125.75 o 
  -3   6   8     1932.91     2055.31     56.06 o 
  -2   6   8     2037.62     1782.84     51.68 o 
  -1   6   8        3.65       35.94     16.24 o 
   0   6   8     1179.82     1267.89     61.19 o 
   1   6   8     1735.00     1796.51     72.58 o 
   2   6   8     7215.73     7365.15    211.17 o 
   3   6   8     1270.65     1190.43     81.38 o 
   4   6   8      516.24      489.94     64.15 o 
   5   6   8      123.55       28.53     53.10 o 
 -10   7   8      197.75      157.13     44.44 o 
  -9   7   8       30.42       58.14     29.89 o 
  -8   7   8     3889.76     4058.58    119.25 o 
  -7   7   8     1909.60     1743.70     74.86 o 
  -6   7   8     3631.93     3723.28    108.16 o 
  -5   7   8     1430.57      993.15     44.72 o 
  -4   7   8       26.03       55.66     19.38 o 
  -3   7   8        5.69       76.00     20.35 o 
  -2   7   8     5289.64     6007.38    109.38 o 
  -1   7   8     2276.51     2180.09     68.37 o 
   0   7   8     2984.14     3227.87    102.77 o 
   1   7   8      136.90       59.50     27.96 o 
   2   7   8        1.70       28.88     33.82 o 
   3   7   8      104.33       94.72     72.95 o 
  -9   8   8     2485.22     2509.81    116.82 o 
  -8   8   8       12.30        6.41     32.39 o 
  -7   8   8      116.93       89.80     37.36 o 
  -6   8   8      697.32      623.20     45.65 o 
  -5   8   8     4149.31     4422.58    110.93 o 
  -4   8   8       92.46      113.10     24.37 o 
  -3   8   8     5063.52     5276.68    104.83 o 
  -2   8   8      120.20      302.35     34.41 o 
  -1   8   8       52.21       35.76     27.44 o 
   0   8   8      410.79      404.65     45.91 o 
   1   8   8     2598.30     3067.15    104.65 o 
   2   8   8        4.18       38.25     41.75 o 
   3   8   8     2186.98     2264.42    127.31 o 
   4   8   8       69.40       32.46     34.42 o 
  -8   9   8      640.87      775.79     75.19 o 
  -7   9   8     1013.40     1320.46     88.97 o 
  -6   9   8     1439.50     1416.94     90.22 o 
  -5   9   8      233.38      362.09     54.92 o 
  -4   9   8      334.28      175.19     32.28 o 
  -3   9   8      702.74      684.21     69.41 o 
  -2   9   8      867.90     1105.49     59.20 o 
  -1   9   8     1408.65     1900.54    109.72 o 
   0   9   8     1340.53     1222.22     72.66 o 
   1   9   8      131.78      248.70     44.64 o 
   2   9   8        6.77       34.88     42.18 o 
  -6  10   8      431.79      632.03    118.17 o 
  -5  10   8       51.72       73.95     41.23 o 
  -4  10   8     1477.81     1737.40    102.52 o 
  -3  10   8       15.13      -20.76     24.22 o 
  -2  10   8      874.86     1071.20     62.45 o 
  -1  10   8       84.19       90.49     38.86 o 
   0  10   8      928.79     1094.86     76.85 o 
 -13   0   9     1419.98     1706.97    149.99 o 
 -11   0   9     6508.01     6571.75    287.23 o 
  -9   0   9      852.00      869.30     64.50 o 
  -7   0   9     6511.85     6282.00    171.26 o 
  -5   0   9    20803.63    21976.01    445.85 o 
  -3   0   9       44.39       17.02     26.15 o 
  -1   0   9    22063.89    20672.77    608.49 o 
   1   0   9    20722.29    20688.84    610.38 o 
   3   0   9       98.59       80.67     41.28 o 
   5   0   9     5358.31     5212.31    225.31 o 
 -13   1   9      658.49      575.49     83.98 o 
 -12   1   9      891.80      810.27     51.19 o 
 -11   1   9       86.79      133.57     28.08 o 
 -10   1   9     4797.80     4864.72    111.04 o 
  -9   1   9     2799.45     2833.92     77.90 o 
  -8   1   9     2414.88     2320.73     67.67 o 
  -7   1   9     1663.23     1878.72     75.27 o 
  -6   1   9     2775.02     3069.75     71.54 o 
  -5   1   9      995.34      864.12     27.67 o 
  -4   1   9    17764.24    16689.35    217.10 o 
  -3   1   9     7908.55     7362.00    143.39 o 
  -2   1   9     6555.03     6379.02    169.23 o 
  -1   1   9     1382.91     1252.87     64.05 o 
   0   1   9      203.54      326.88     39.16 o 
   1   1   9      995.85      897.13     57.15 o 
   2   1   9    10769.08    10232.71    242.97 o 
   3   1   9     3920.49     3612.69    102.30 o 
   4   1   9     2714.56     3114.68    112.32 o 
   5   1   9      172.28      203.00     48.53 o 
   6   1   9      186.56      142.35     45.99 o 
 -13   2   9      154.59      136.86     32.84 o 
 -12   2   9     3131.63     3252.53    117.78 o 
 -11   2   9      625.97      621.80     52.96 o 
 -10   2   9     3827.27     3355.42    143.25 o 
  -9   2   9      790.65      836.22     40.29 o 
  -8   2   9     1522.54     1517.88     49.06 o 
  -7   2   9     1396.40     1277.43     52.41 o 
  -6   2   9    13360.07    14073.73    176.81 o 
  -5   2   9     2347.69     2354.57     52.27 o 
  -4   2   9     7487.83     7786.30    134.37 o 
  -3   2   9      410.61      610.68     32.08 o 
  -2   2   9     5268.85     4824.97    113.99 o 
  -1   2   9     2612.10     2157.53     70.08 o 
   0   2   9    17698.51    17904.45    314.52 o 
   1   2   9      563.36      648.77     42.67 o 
   2   2   9     2181.19     2213.65     75.94 o 
   3   2   9      205.49      165.41     30.48 o 
   4   2   9     2760.74     2652.42    113.51 o 
   5   2   9      344.81      398.25     63.65 o 
   6   2   9     2310.48     2400.86    152.83 o 
 -13   3   9     1329.70     1212.85     76.34 o 
 -12   3   9        7.12       28.79     24.41 o 
 -11   3   9      107.27      186.02     28.85 o 
 -10   3   9      248.36      337.40     31.66 o 
  -9   3   9     5342.37     5332.10    103.69 o 
  -8   3   9      725.84      732.66     37.95 o 
  -7   3   9     3800.98     3939.59     89.87 o 
  -6   3   9     1717.32     2004.35     51.36 o 
  -5   3   9     3432.77     3278.24     66.67 o 
  -4   3   9     2048.46     2252.23     51.53 o 
  -3   3   9    23674.12    23747.65    344.94 o 
  -2   3   9     1845.93     1730.55     84.46 o 
  -1   3   9     4422.37     4248.33    107.63 o 
   0   3   9       69.76      124.30     29.89 o 
   1   3   9     3077.76     2798.28     85.71 o 
   2   3   9      761.02      811.13     49.80 o 
   3   3   9     9295.89     9560.38    249.52 o 
   4   3   9       29.53       19.05     31.56 o 
   5   3   9      720.89      665.31     70.43 o 
   6   3   9        0.41        0.26     38.53 o 
 -12   4   9     1100.90     1101.34     60.03 o 
 -11   4   9     3795.74     3869.31    115.52 o 
 -10   4   9     1600.23     1497.88     55.47 o 
  -9   4   9        7.44        6.41     20.45 o 
  -8   4   9      955.80     1001.44     48.44 o 
  -7   4   9     1040.05     1262.88     55.35 o 
  -6   4   9     9348.53     9239.18    143.15 o 
  -5   4   9    10021.41    10272.87    235.59 o 
  -4   4   9     7131.56     7007.19    113.34 o 
  -3   4   9     1958.97     1961.16     60.69 o 
  -2   4   9      484.94      437.62     33.47 o 
  -1   4   9     4471.29     4385.77    113.74 o 
   0   4   9     7317.67     6876.92    153.86 o 
   1   4   9     5889.97     5558.40    133.27 o 
   2   4   9     1093.76      993.32     72.21 o 
   3   4   9      160.23      197.95     49.47 o 
   4   4   9      620.88      573.19     64.33 o 
   5   4   9     1957.14     1904.87    140.86 o 
   6   4   9     1097.41     1198.07    120.06 o 
 -12   5   9      354.35      305.42     47.49 o 
 -11   5   9        4.69       57.85     32.64 o 
 -10   5   9     2705.89     3041.64    105.43 o 
  -9   5   9       20.32       37.51     22.80 o 
  -8   5   9     8214.90     8106.93    155.83 o 
  -7   5   9      214.36      179.13     26.10 o 
  -6   5   9      861.24      682.46     36.11 o 
  -5   5   9      356.47      382.66     28.37 o 
  -4   5   9     3844.15     4157.36     95.86 o 
  -3   5   9       32.59       54.38     21.20 o 
  -2   5   9     7821.20     7905.86    145.83 o 
  -1   5   9      232.20      170.43     25.15 o 
   0   5   9       65.46       43.88     30.32 o 
   1   5   9       78.53       72.43     33.77 o 
   2   5   9     6798.62     7013.51    205.61 o 
   3   5   9      148.90      157.12     53.41 o 
   4   5   9     2376.47     2241.79    115.10 o 
   5   5   9       42.95       17.22     36.15 o 
 -11   6   9     3222.95     2992.64    176.46 o 
 -10   6   9       69.97       74.47     32.36 o 
  -9   6   9      107.70       63.16     28.63 o 
  -8   6   9      738.50      763.34     47.36 o 
  -7   6   9     1694.22     1943.08     66.35 o 
  -6   6   9     1928.62     2056.38     59.94 o 
  -5   6   9     9290.59     9315.29    150.35 o 
  -4   6   9      282.86      374.88     30.08 o 
  -3   6   9       24.49       85.69     24.00 o 
  -2   6   9      999.19     1139.16     51.58 o 
  -1   6   9     3041.92     3207.70    116.35 o 
   0   6   9     1620.29     1665.14    130.93 o 
   1   6   9     4172.03     4147.34    149.08 o 
   2   6   9      765.55      707.94     88.70 o 
   3   6   9      203.78      182.68     49.06 o 
   4   6   9      484.34       -0.57     35.97 o 
 -10   7   9        9.28       48.25     31.83 o 
  -9   7   9     3134.52     3325.60    110.96 o 
  -8   7   9     1475.40     1413.24     70.73 o 
  -7   7   9     1605.47     1411.01     59.85 o 
  -6   7   9       19.89       20.33     29.56 o 
  -5   7   9     1082.40     1289.14     50.74 o 
  -4   7   9      420.69      411.06     32.93 o 
  -3   7   9     5796.55     6598.81    139.45 o 
  -2   7   9     1570.10     1500.26     95.96 o 
  -1   7   9      772.23      675.13     54.12 o 
   0   7   9       17.34       50.09     34.74 o 
   1   7   9      889.10     1097.54     81.21 o 
   2   7   9      539.96      495.13     76.42 o 
   4   7   9      424.81        5.58     18.09 o 
  -9   8   9       45.35       12.55     33.78 o 
  -8   8   9      129.51      277.12     43.82 o 
  -7   8   9      252.23      231.88     38.74 o 
  -6   8   9     4801.06     5070.58    118.90 o 
  -5   8   9        1.41       43.70     22.27 o 
  -4   8   9     1931.62     1780.87     60.62 o 
  -3   8   9      145.35       38.17     30.12 o 
  -2   8   9      896.11     1259.49     70.49 o 
  -1   8   9       49.91      104.47     33.16 o 
   0   8   9     2479.11     2928.82    131.59 o 
   1   8   9       20.43       56.18     40.37 o 
   2   8   9      574.98      494.65     69.28 o 
  -7   9   9      786.37      607.79     68.46 o 
  -6   9   9       50.46       68.56     74.52 o 
  -5   9   9       93.03      229.13     33.93 o 
  -4   9   9     2161.61     2523.19    103.70 o 
  -3   9   9     1535.14     1577.14    109.40 o 
  -2   9   9      708.96      940.05     78.94 o 
  -1   9   9      767.38      627.53     60.34 o 
   0   9   9        1.61       52.52     44.63 o 
   1   9   9      197.25      340.49     84.45 o 
  -4  10   9      110.36       60.14     45.38 o 
  -3  10   9        3.70       10.03     37.20 o 
 -12   0  10     1187.03     1039.88     88.07 o 
 -10   0  10      293.71      291.54     77.68 o 
  -8   0  10    12878.68    13257.98    310.80 o 
  -6   0  10     5058.13     5197.30    169.69 o 
  -4   0  10     1544.10     1399.74    107.77 o 
  -2   0  10    14235.35    13600.97    438.32 o 
   0   0  10     2598.41     2726.69    146.21 o 
   2   0  10     5198.52     5034.27    217.11 o 
   4   0  10     6137.78     6085.81    255.56 o 
 -13   1  10        2.69       30.18     28.80 o 
 -12   1  10      916.10      972.50     65.40 o 
 -11   1  10     5237.18     5373.61    123.12 o 
 -10   1  10     1024.74     1059.92     52.26 o 
  -9   1  10     3231.60     3158.04     84.58 o 
  -8   1  10      198.85      296.51     28.90 o 
  -7   1  10      356.23      387.51     28.17 o 
  -6   1  10     4790.29     4491.05     72.88 o 
  -5   1  10    10592.25     9910.83    164.24 o 
  -4   1  10     3990.32     3945.54    102.03 o 
  -3   1  10     6222.23     6237.41    175.02 o 
  -2   1  10      472.35      435.13     47.68 o 
  -1   1  10     4598.07     3884.67    125.99 o 
   0   1  10     3727.82     3471.68    118.08 o 
   1   1  10     8696.38     8475.36    216.47 o 
   2   1  10     1731.13     1655.41     88.56 o 
   3   1  10     1699.88     1987.78     79.18 o 
   4   1  10        5.15      -13.97     31.99 o 
   5   1  10     1840.80     1839.01    139.28 o 
 -13   2  10     2907.44     3149.10     87.78 o 
 -12   2  10      190.64      168.74     30.71 o 
 -11   2  10      234.23      182.11     28.65 o 
 -10   2  10       81.12      176.35     26.35 o 
  -9   2  10     2956.36     2928.92     72.56 o 
  -8   2  10     1009.86      965.95     41.26 o 
  -7   2  10    12625.66    12757.99    185.28 o 
  -6   2  10      522.97      583.28     30.59 o 
  -5   2  10      144.78      139.79     20.15 o 
  -4   2  10       76.13       82.55     22.73 o 
  -3   2  10     7550.92     7313.16    180.19 o 
  -2   2  10     2238.76     1829.27     70.72 o 
  -1   2  10    16165.95    16145.18    297.75 o 
   0   2  10      864.53      914.60     52.42 o 
   1   2  10      352.71      320.93     36.87 o 
   2   2  10      652.66      560.02     46.25 o 
   3   2  10     5097.43     5161.04    168.77 o 
   4   2  10      314.53      329.21     55.64 o 
 -12   3  10     1793.80     1915.38     67.47 o 
 -11   3  10       91.46      110.03     27.17 o 
 -10   3  10     4497.06     4455.80     97.27 o 
  -9   3  10      789.32      689.00     39.88 o 
  -8   3  10     1374.28     1256.95     53.38 o 
  -7   3  10      619.44      753.81     42.94 o 
  -6   3  10    11974.92    12292.24    228.64 o 
  -5   3  10      603.88      650.43     38.25 o 
  -4   3  10    13654.99    13942.58    222.04 o 
  -3   3  10       27.53       62.41     22.85 o 
  -2   3  10      395.17      484.99     42.70 o 
  -1   3  10       90.83      140.32     29.03 o 
   0   3  10    12459.77    11894.17    232.58 o 
   1   3  10     1510.84     1432.09    105.20 o 
   2   3  10     4943.49     5183.40    167.45 o 
   3   3  10        6.09      -29.43     29.43 o 
   4   3  10        3.79        6.18     35.84 o 
   5   3  10        6.32       -2.22     31.48 o 
 -12   4  10      801.81      732.32     53.36 o 
 -11   4  10      121.01       63.37     24.08 o 
 -10   4  10      247.64      346.40     37.73 o 
  -9   4  10      544.54      529.44     42.41 o 
  -8   4  10     4379.19     4578.78    105.48 o 
  -7   4  10     2353.96     2137.74     66.21 o 
  -6   4  10     2719.01     2551.38     71.00 o 
  -5   4  10       11.20       92.42     21.68 o 
  -4   4  10     2038.31     2354.74     69.34 o 
  -3   4  10     1609.75     1502.42     68.00 o 
  -2   4  10     8284.18     8464.83    182.87 o 
  -1   4  10     4938.83     4594.73    121.87 o 
   0   4  10      533.11      498.95     62.72 o 
   1   4  10        6.87        0.66     28.68 o 
   2   4  10      824.18      718.58     68.82 o 
   3   4  10     1880.18     2064.95    107.28 o 
   4   4  10     2687.10     2712.51    167.96 o 
   5   4  10     1066.47     1201.22    120.37 o 
 -11   5  10     1851.21     2056.90    104.80 o 
 -10   5  10      233.17      207.57     34.23 o 
  -9   5  10     3919.43     3729.71     99.41 o 
  -8   5  10       34.04       67.38     22.96 o 
  -7   5  10     1377.59     1633.56     60.16 o 
  -6   5  10       32.22       48.80     19.45 o 
  -5   5  10     6301.24     6949.37    160.96 o 
  -4   5  10      866.15      758.96     89.46 o 
  -3   5  10     1576.27     1509.01     68.99 o 
  -2   5  10      443.69      348.41     40.02 o 
  -1   5  10     2388.85     2493.88    158.04 o 
   0   5  10        1.52        9.42     32.74 o 
   1   5  10     8526.10     8618.90    241.61 o 
   2   5  10      151.17      123.57     43.22 o 
   3   5  10      257.52      220.75     52.19 o 
   4   5  10       47.71        5.39     28.39 o 
 -11   6  10       68.38       33.74     27.26 o 
 -10   6  10       95.57      225.10     41.32 o 
  -9   6  10      674.62      904.64     57.31 o 
  -8   6  10     3350.10     3427.21     93.89 o 
  -7   6  10     1004.31     1132.01     52.14 o 
  -6   6  10     2288.12     2067.43     67.99 o 
  -5   6  10      153.87      165.43     31.15 o 
  -4   6  10      484.50      625.46     46.33 o 
  -3   6  10     1070.60     1349.72     71.51 o 
  -2   6  10     5365.76     5484.11    139.94 o 
  -1   6  10     1042.82     1243.16    109.34 o 
   0   6  10      911.17      642.70     77.05 o 
   1   6  10       59.47      151.32     43.79 o 
   2   6  10      610.96      662.93     72.90 o 
   3   6  10      590.55      602.50    113.13 o 
 -10   7  10     1280.53     1333.51    194.90 o 
  -9   7  10     1317.20     1213.67     70.24 o 
  -8   7  10      179.23      155.78     31.35 o 
  -7   7  10        0.88       42.57     23.15 o 
  -6   7  10     4186.10     4599.63    109.99 o 
  -5   7  10     1463.70     1336.82     80.50 o 
  -4   7  10     2956.77     2915.94     87.27 o 
  -3   7  10      914.06      653.70     55.25 o 
  -2   7  10        1.04        3.69     34.68 o 
  -1   7  10       81.03       83.73     41.30 o 
   0   7  10     3449.09     3921.95    152.31 o 
   1   7  10     1089.64     1007.19    101.62 o 
   2   7  10     1079.33     1120.41     90.36 o 
  -8   8  10      101.51      185.03     39.14 o 
  -7   8  10     3072.26     3149.67     93.83 o 
  -6   8  10       14.93       17.66     31.78 o 
  -5   8  10       46.97       32.82     29.05 o 
  -4   8  10      319.46      293.70     46.88 o 
  -3   8  10     3481.53     4162.47    176.78 o 
  -2   8  10      120.87      171.93     50.42 o 
  -1   8  10     3040.96     3369.84    145.18 o 
   0   8  10        4.01       44.27     67.12 o 
   1   8  10        1.71        0.77     40.27 o 
  -6   9  10      733.40     1082.41     93.18 o 
  -5   9  10      815.37     1168.08    104.96 o 
  -4   9  10     1455.90     1475.26    136.04 o 
  -3   9  10      101.73      259.72     62.60 o 
  -2   9  10      195.28      132.68     53.42 o 
  -1   9  10      707.51      879.23    106.35 o 
 -11   0  11     2810.96     2912.61    124.03 o 
  -9   0  11     9624.59    10088.45    258.63 o 
  -7   0  11      561.52      611.32     92.33 o 
  -5   0  11     6713.67     6227.92    264.38 o 
  -3   0  11    12098.56    11144.97    386.65 o 
  -1   0  11        9.15       51.05     37.81 o 
   1   0  11     9868.27     9340.62    340.01 o 
   3   0  11     5673.75     6018.06    260.28 o 
 -12   1  11     2488.81     2438.92    122.80 o 
 -11   1  11     1236.56     1247.89     68.46 o 
 -10   1  11      646.01      581.66     44.62 o 
  -9   1  11      321.58      379.51     42.09 o 
  -8   1  11     5625.82     5508.73    133.85 o 
  -7   1  11     2245.74     2120.88    117.76 o 
  -6   1  11     3093.55     3106.90    127.84 o 
  -5   1  11     1897.35     1927.12     95.25 o 
  -4   1  11     1272.95     1366.55     61.13 o 
  -3   1  11     1468.96     1350.67     61.79 o 
  -2   1  11    10125.43     9346.31    315.90 o 
  -1   1  11     3087.19     2951.37    154.41 o 
   0   1  11     3119.90     3270.78    120.19 o 
   1   1  11      610.78      590.49     49.98 o 
   2   1  11       14.26       42.51     28.78 o 
   3   1  11      902.88      858.64     61.17 o 
 -12   2  11       31.69       94.64     27.12 o 
 -11   2  11      137.85      164.84     29.02 o 
 -10   2  11     6278.78     6674.46    125.05 o 
  -9   2  11     1147.26     1057.47     46.30 o 
  -8   2  11     2879.47     2653.16     66.84 o 
  -7   2  11      593.41      597.27     48.58 o 
  -6   2  11      874.43      884.27     72.05 o 
  -5   2  11      965.45      756.09     48.95 o 
  -4   2  11    11789.92    11872.71    233.46 o 
  -3   2  11     1149.76      991.18     55.30 o 
  -2   2  11     2075.54     2163.56     77.62 o 
  -1   2  11      124.95      232.48     33.92 o 
   0   2  11     2259.49     2060.00     86.48 o 
   1   2  11     1577.28     1478.25     69.15 o 
   2   2  11     7996.94     8190.77    279.12 o 
   3   2  11      161.82      178.23     48.11 o 
   4   2  11      363.93      197.60    175.36 o 
 -12   3  11       32.27       46.47     26.60 o 
 -11   3  11     2363.79     2197.52     70.59 o 
 -10   3  11       17.61       67.89     23.61 o 
  -9   3  11      729.41      916.75     51.71 o 
  -8   3  11      425.67      506.92     40.57 o 
  -7   3  11     5715.00     5512.31    141.41 o 
  -6   3  11      958.25      995.43     78.36 o 
  -5   3  11     4463.42     4443.39    121.14 o 
  -4   3  11      549.37      584.21     48.01 o 
  -3   3  11     4122.67     3889.42    110.82 o 
  -2   3  11      738.36      802.33     54.15 o 
  -1   3  11     9761.85     9571.56    201.88 o 
   0   3  11      835.72      889.84     57.04 o 
   1   3  11     2168.49     2102.20     82.35 o 
   2   3  11       56.96       90.55     42.25 o 
   3   3  11     1743.51     1747.01    102.34 o 
   4   3  11      164.60       69.65    110.76 o 
 -11   4  11      780.95      795.98     58.63 o 
 -10   4  11     1990.85     1900.71     72.66 o 
  -9   4  11     4222.82     4445.96    108.90 o 
  -8   4  11     1460.34     1196.40     54.56 o 
  -7   4  11      101.06      101.87     30.18 o 
  -6   4  11     1130.60     1050.61     98.11 o 
  -5   4  11     1427.97     1620.94     72.20 o 
  -4   4  11     9470.48     9187.84    199.50 o 
  -3   4  11     5126.89     5454.07    176.86 o 
  -2   4  11     4421.59     4108.03    117.61 o 
  -1   4  11     1560.90     1558.28     72.13 o 
   0   4  11      129.77      110.82     45.06 o 
   1   4  11     2255.61     2080.53    106.62 o 
   2   4  11     3001.33     2801.07    128.98 o 
   3   4  11     2283.99     2181.71    116.81 o 
 -11   5  11       98.16       36.88     22.18 o 
 -10   5  11      329.89      199.09     35.01 o 
  -9   5  11       10.35       39.77     25.37 o 
  -8   5  11     3382.67     3729.51    117.43 o 
  -7   5  11       23.94       38.56     28.30 o 
  -6   5  11     6574.15     6819.45    162.90 o 
  -5   5  11       60.68       83.63     30.90 o 
  -4   5  11       93.39       60.52     29.31 o 
  -3   5  11      112.61      131.06     33.80 o 
  -2   5  11     3298.36     3602.75    111.25 o 
  -1   5  11        6.74       39.12     36.87 o 
   0   5  11     4072.40     4201.08    156.16 o 
   1   5  11      122.10       92.60     43.43 o 
   2   5  11       34.26       70.05     45.17 o 
   3   5  11       16.61        0.74     55.78 o 
 -10   6  11     1279.86     1457.99     89.88 o 
  -9   6  11     3340.11     3312.07    125.99 o 
  -8   6  11        8.12        4.66     31.06 o 
  -7   6  11      121.69       95.25     32.24 o 
  -6   6  11      611.80      590.51     54.04 o 
  -5   6  11     2164.77     2446.73     94.14 o 
  -4   6  11     2420.14     2703.95     97.50 o 
  -3   6  11     6174.99     5996.90    153.01 o 
  -2   6  11      170.63      135.12     63.81 o 
  -1   6  11       16.23        9.01     34.66 o 
   0   6  11      359.56      393.55     61.02 o 
   1   6  11     1541.51     1404.78    142.43 o 
   2   6  11      887.16      998.28    132.98 o 
  -9   7  11      505.24      571.22    156.89 o 
  -8   7  11       51.51       68.85     35.81 o 
  -7   7  11     2973.19     3157.00    125.70 o 
  -6   7  11     1637.16     1506.07     80.93 o 
  -5   7  11     1417.07     1431.94     79.35 o 
  -4   7  11       15.05       30.57     33.43 o 
  -3   7  11     1280.85     1553.99     99.04 o 
  -2   7  11      284.24      295.43     57.52 o 
  -1   7  11     3113.65     3338.78    142.73 o 
   0   7  11      871.64      765.54     79.17 o 
   1   7  11      439.32      501.80     71.61 o 
  -7   8  11       83.64       64.87     37.48 o 
  -6   8  11      146.55      330.13     60.88 o 
  -5   8  11      222.65      260.35     57.25 o 
  -4   8  11     4137.18     5009.09    184.70 o 
  -3   8  11        1.94       62.25     46.34 o 
  -2   8  11      800.29      767.77     83.12 o 
  -1   8  11       78.32       49.43     47.04 o 
 -12   0  12     4660.83     4417.11    164.29 o 
 -10   0  12     1140.41     1076.23     79.57 o 
  -8   0  12      146.53      229.72     71.85 o 
  -6   0  12    13837.64    13505.81    477.08 o 
  -4   0  12     1390.18     1344.59    115.33 o 
  -2   0  12      768.34      600.61     82.24 o 
   0   0  12     9895.31    10037.34    368.05 o 
   2   0  12      547.44      523.72     91.38 o 
 -12   1  12       39.08       67.49     36.26 o 
 -11   1  12       76.23      140.27     28.05 o 
 -10   1  12     1107.44     1162.94     70.59 o 
  -9   1  12     6408.67     6401.12    135.87 o 
  -8   1  12     1375.31     1391.44    161.81 o 
  -7   1  12     3203.79     2843.38    130.57 o 
  -6   1  12        8.35       67.37     38.74 o 
  -5   1  12      717.12      666.57     49.13 o 
  -4   1  12     3380.23     3246.36     99.89 o 
  -3   1  12     6232.44     5914.60    144.54 o 
  -2   1  12     2732.54     2509.75     92.80 o 
  -1   1  12     2543.24     2695.50     93.57 o 
   0   1  12       90.38      106.20     30.63 o 
   1   1  12     2313.93     2046.38     85.12 o 
   2   1  12     1106.91     1157.72     69.09 o 
   3   1  12     2919.07     3185.63    140.69 o 
 -12   2  12      582.04      588.50     46.46 o 
 -11   2  12     3650.62     3892.13    108.79 o 
 -10   2  12      250.51      280.79     37.30 o 
  -9   2  12      292.07      218.34     32.23 o 
  -8   2  12       31.04      114.07     44.14 o 
  -7   2  12     4776.90     4804.08    332.45 o 
  -6   2  12     1717.29     1770.58    114.86 o 
  -5   2  12     8256.64     8060.14    180.08 o 
  -4   2  12      147.09      149.56     32.19 o 
  -3   2  12       17.40       41.61     26.05 o 
  -2   2  12        5.14       40.11     25.55 o 
  -1   2  12     5181.75     5053.27    150.09 o 
   0   2  12     1144.56     1119.93     63.76 o 
   1   2  12     5188.80     5678.91    151.91 o 
   2   2  12       68.37       95.58     43.66 o 
   3   2  12      161.83      133.22     48.23 o 
 -11   3  12      563.42      630.29     45.67 o 
 -10   3  12     2290.43     2488.70     99.98 o 
  -9   3  12       85.77      105.11     34.77 o 
  -8   3  12     6010.94     5880.87    325.20 o 
  -7   3  12      765.93      771.50     97.84 o 
  -6   3  12      616.59      482.71     99.73 o 
  -5   3  12     1134.39     1237.56     66.86 o 
  -4   3  12     8148.67     8041.24    182.69 o 
  -3   3  12      211.71      294.25     40.94 o 
  -2   3  12     7925.63     7991.66    182.70 o 
  -1   3  12       54.24       64.17     32.93 o 
   0   3  12        8.25       33.14     29.11 o 
   1   3  12      287.10      342.49     58.19 o 
   2   3  12     4278.76     4408.39    337.49 o 
   3   3  12      323.46      353.77     64.56 o 
 -11   4  12     1010.72      982.26     67.01 o 
 -10   4  12      673.76      646.38     72.85 o 
  -9   4  12      172.00      160.66     38.37 o 
  -8   4  12      271.02      370.95     63.38 o 
  -7   4  12      920.18     1028.11    158.19 o 
  -6   4  12     4737.80     5167.29    177.32 o 
  -5   4  12     1628.12     1294.10     69.79 o 
  -4   4  12     1711.23     1609.46     77.09 o 
  -3   4  12        5.32       77.11     32.15 o 
  -2   4  12     1246.14     1452.90     73.59 o 
  -1   4  12     1275.25     1102.49     66.75 o 
   0   4  12     3395.91     3484.40    142.28 o 
   1   4  12     1735.29     1751.14    123.84 o 
   2   4  12      104.97       14.82     39.32 o 
 -10   5  12        7.20       22.70     29.96 o 
  -9   5  12     1930.34     2024.51     90.40 o 
  -8   5  12      167.19      106.46     48.63 o 
  -7   5  12     4508.74     4454.82    167.00 o 
  -6   5  12       61.04       87.06     41.08 o 
  -5   5  12     1490.29     1728.00     80.22 o 
  -4   5  12       33.15       38.28     29.51 o 
  -3   5  12     3150.95     3613.00    115.55 o 
  -2   5  12      432.77      355.16     46.20 o 
  -1   5  12     1315.35     1363.41     93.10 o 
   0   5  12      231.06      189.07     52.94 o 
   1   5  12     1600.20     1745.42    165.44 o 
  -9   6  12       68.35       57.08     36.89 o 
  -8   6  12      186.84      404.54     85.40 o 
  -7   6  12      802.42      866.53     81.06 o 
  -6   6  12     3151.43     3354.41    160.87 o 
  -5   6  12      535.84      712.16     62.38 o 
  -4   6  12     1424.61     1442.46     77.86 o 
  -3   6  12       51.77       68.93     32.71 o 
  -2   6  12      594.19      814.41     77.64 o 
  -1   6  12      697.92      848.16     80.79 o 
   0   6  12     2628.07     2141.16    579.65 o 
  -8   7  12     1705.67     1917.58    120.32 o 
  -7   7  12     1314.31     1078.44    120.85 o 
  -6   7  12       25.42       -0.12     41.53 o 
  -5   7  12       18.21       83.43     47.06 o 
  -4   7  12     2634.48     3227.94    235.39 o 
  -3   7  12      860.59      843.42     84.00 o 
  -2   7  12     1962.81     2108.74    118.84 o 
  -1   7  12      381.61      242.91     59.44 o 
 -11   0  13      179.40      134.24     76.89 o 
  -9   0  13     4358.75     4381.67    250.52 o 
  -7   0  13     8955.19     8733.08    366.16 o 
  -5   0  13      478.01      529.39     91.70 o 
  -3   0  13     5083.94     4701.82    227.20 o 
  -1   0  13     4338.87     4524.73    224.05 o 
   1   0  13        1.13       31.20     54.51 o 
 -11   1  13      875.88      737.63     84.66 o 
 -10   1  13     4180.03     4099.45    172.25 o 
  -9   1  13     1150.74     1113.81     94.47 o 
  -8   1  13      120.21      180.74     49.79 o 
  -7   1  13      464.25      524.11     68.29 o 
  -6   1  13     3719.51     3477.53    172.37 o 
  -5   1  13     1577.71     1569.58     72.91 o 
  -4   1  13     3428.86     3163.19    102.35 o 
  -3   1  13     1029.79      956.78     58.96 o 
  -2   1  13      155.80      216.47     37.52 o 
  -1   1  13      964.71      937.38     97.72 o 
   0   1  13     3398.27     3375.44    119.04 o 
   1   1  13     1141.86     1115.30     70.88 o 
   2   1  13     1370.99     1546.89    103.13 o 
 -11   2  13      161.19      179.40     56.60 o 
 -10   2  13       74.71      133.80     53.48 o 
  -9   2  13       73.76       24.92     52.78 o 
  -8   2  13     7219.75     7598.93    307.24 o 
  -7   2  13     1179.53     1171.49     90.91 o 
  -6   2  13     1755.29     1404.43     94.91 o 
  -5   2  13      185.78      173.76     35.19 o 
  -4   2  13      720.15      678.36     55.84 o 
  -3   2  13      535.12      465.80     49.51 o 
  -2   2  13     6909.27     7053.74    249.02 o 
  -1   2  13      483.87      435.94     47.84 o 
   0   2  13      604.79      627.31     56.15 o 
   1   2  13       22.31       23.20     41.93 o 
   2   2  13      938.53      772.26     85.76 o 
 -11   3  13     2003.06     2195.88    131.29 o 
 -10   3  13       38.35        6.98     44.76 o 
  -9   3  13     2519.33     2511.95    132.86 o 
  -8   3  13        4.35      105.31     48.64 o 
  -7   3  13     1140.60     1278.02    110.45 o 
  -6   3  13      391.07      515.91     65.82 o 
  -5   3  13     5113.50     4884.19    136.86 o 
  -4   3  13      850.34      997.52     79.07 o 
  -3   3  13     2818.00     2728.47    100.24 o 
  -2   3  13       51.18      124.57     36.05 o 
  -1   3  13     2331.38     2333.24     95.02 o 
   0   3  13      134.23      203.78     51.29 o 
   1   3  13     3274.08     3602.39    225.94 o 
 -10   4  13       10.65       18.58     35.77 o 
  -9   4  13     1673.20     1749.83    164.17 o 
  -8   4  13     2177.37     2032.51    130.46 o 
  -7   4  13     2580.14     2653.56    144.16 o 
  -6   4  13     1041.70      907.21     81.97 o 
  -5   4  13      276.23      224.56     41.81 o 
  -4   4  13      753.25      640.61     61.19 o 
  -3   4  13     1808.74     2082.31     90.64 o 
  -2   4  13     5099.47     4754.13    139.88 o 
  -1   4  13     1544.79     1904.55    162.91 o 
   0   4  13     1745.44     1646.79    156.93 o 
   1   4  13      513.03      548.93    110.92 o 
  -9   5  13      130.23        5.66     55.93 o 
  -8   5  13       98.33       41.83     48.34 o 
  -7   5  13       25.91       42.72     44.14 o 
  -6   5  13     2644.45     3061.44    259.50 o 
  -5   5  13       10.39       30.41     40.63 o 
  -4   5  13     3843.60     4167.21    129.35 o 
  -3   5  13       10.56       64.25     34.01 o 
  -2   5  13       52.37      107.77     53.10 o 
  -1   5  13        6.50       -6.85     33.69 o 
  -8   6  13     1362.36     1492.23    110.16 o 
  -7   6  13     2161.51     1960.89    115.93 o 
  -6   6  13        3.38      -37.11     38.30 o 
  -5   6  13      154.98      117.58     47.63 o 
  -4   6  13      351.07      390.03     51.52 o 
  -3   6  13     1869.23     2062.26    117.09 o 
  -2   6  13     1313.01     1633.68    107.17 o 
  -5   7  13     2150.17     2445.09    128.21 o 
 -10   0  14     4606.17     4596.89    266.90 o 
  -8   0  14     1248.55      945.97    128.25 o 
  -6   0  14      273.93      344.42     89.49 o 
  -4   0  14     8174.44     7688.16    326.46 o 
  -2   0  14      428.18      407.44     86.34 o 
   0   0  14      590.35      558.07     97.69 o 
 -10   1  14        2.73       31.08     58.61 o 
  -9   1  14      164.50      188.98     79.09 o 
  -8   1  14      845.17      873.14    173.63 o 
  -7   1  14     5720.08     5902.57    265.17 o 
  -6   1  14     1481.76     1398.81    156.30 o 
  -5   1  14     1871.71     1733.31     80.72 o 
  -4   1  14       16.13       32.07     31.33 o 
  -3   1  14      558.93      569.61     54.14 o 
  -2   1  14     1431.04     1364.02     73.91 o 
  -1   1  14     3018.06     2873.04    213.64 o 
   0   1  14     1196.33     1179.53     74.32 o 
 -10   2  14      536.25      466.37    111.87 o 
  -8   2  14      354.05      283.53     90.60 o 
  -7   2  14      265.11      189.47     56.37 o 
  -6   2  14        1.80       32.81     40.64 o 
  -5   2  14     4643.61     4579.28    179.14 o 
  -4   2  14     1341.38     1293.03     74.92 o 
  -3   2  14     3373.07     3446.10    246.66 o 
  -2   2  14       54.01       54.37     32.15 o 
  -1   2  14        0.31       45.26     39.26 o 
   0   2  14        3.62        8.52     31.38 o 
 -10   3  14       87.25       10.94     29.10 o 
  -9   3  14      601.03      705.54    127.31 o 
  -8   3  14     1944.81     1993.41    170.79 o 
  -7   3  14      146.15      259.35     59.41 o 
  -6   3  14     5323.01     5205.36    190.95 o 
  -5   3  14      293.00      284.68     70.11 o 
  -4   3  14       55.57       45.98     33.72 o 
  -3   3  14      736.38      739.80     64.88 o 
  -2   3  14     4077.82     4418.56    167.09 o 
  -1   3  14      135.59      104.15     84.11 o 
  -9   4  14     1155.13     1175.69    153.78 o 
  -8   4  14      488.62      297.61    146.84 o 
  -7   4  14      167.11       90.42     48.98 o 
  -6   4  14      355.39      519.45     73.08 o 
  -5   4  14     1091.52      957.30     88.49 o 
  -4   4  14     2984.33     3244.73    117.33 o 
  -3   4  14     1015.09      876.00    104.15 o 
  -2   4  14      844.08      850.78     95.32 o 
  -1   4  14        1.26       17.50     24.03 o 
  -8   5  14        0.15       19.03     37.28 o 
  -7   5  14     1953.55     2204.18    125.64 o 
  -6   5  14       71.20       17.51     43.27 o 
  -5   5  14     2671.26     2453.41    128.31 o 
  -4   5  14       75.95       83.74     39.37 o 
  -3   5  14      701.99      796.69     85.36 o 
  -9   0  15      175.02       53.25     66.49 o 
  -3   0  15      239.63      165.82     49.79 o 
  -9   1  15     1002.95     1056.58    139.91 o 
  -7   1  15      472.68       50.25     42.35 o 
  -6   1  15        3.29       59.29     91.86 o 
  -5   1  15      369.20      263.89    156.14 o 
  -4   1  15     1880.04     1816.15    196.95 o 
  -3   1  15     1137.47     1195.79     92.32 o 
  -2   1  15     2213.77     2249.59    155.04 o 
  -9   2  15      107.47       32.06     71.53 o 
  -8   2  15      255.68      116.89    132.82 o 
  -7   2  15       38.82       54.14     46.33 o 
  -5   2  15      810.91      632.43    116.59 o 
  -4   2  15     1027.17     1000.63     91.78 o 
  -3   2  15       16.23       13.90     28.00 o 
  -2   2  15      716.36      760.41     86.23 o 
  -8   3  15       46.65       19.03     38.13 o 
  -7   3  15     1560.36     1270.23    150.31 o 
  -6   3  15        3.52       13.08     44.43 o 
  -5   3  15      747.99     1003.95    137.07 o 
  -4   3  15      259.41      423.73     66.88 o 
                                                 
